# Supplementary material for: SIRT7 links H3K36ac epigenetic regulation with genome maintenance in the mouse testis
Source: Nat Commun. 2026 Apr 28;17:5809. doi: 10.1038/s41467-026-72540-3 (PMC13328743; doi:10.1038/s41467-026-72540-3)
Supplement: Supplementary file 4 — Source Data [file 41467_2026_72540_MOESM4_ESM.xlsx]

## Sheet: Figure 1
	Figure 1b							Figure 1c
	Number of litters							Accumulated number of pups
		WT x WT	WT x Sirt7-/-						WT x WT						WT x Sirt7-/-							Two-way repeated-measures ANOVA	Matching: Stacked
	#1	7	5						#1	#2	#3	#4	#5	#6	#1	#2	#3	#4	#5	#6		Assume sphericity?	Yes
	#2	7	7					L1	3	8	6	7	10	7	7	6	7	7	7	6		Alpha	0.05
	#3	7	1					L2	12	19	8	12	18	12	13	16	11	9	7	13
	#4	7	6					L3	21	28	18	16	25	15	16	19	15	14	7	14		Source of Variation	% of total variation	P value
	#5	7	4					L4	30	37	24	25	33	20	19	27	20	20	7	19		Interaction	4.57	0.000582372
	#6	7	7					L5	40	48	31	31	37	26	19	36	28	29	7	25		Litter number	58.58	<0,000000000000001
								L6	51	56	39	38	41	32	19	45	28	34	7	33		Genotype	9.749	0.0391279
								L7	56	66	44	43	45	34	19	52	28	39	7	33		Cross	17.32	4.3476e-10
	One-tailed Mann Whitney test
	P value	0.0303																				ANOVA table	F (DFn, DFd)	P value
	Sum of ranks in column C,D	51 , 27																				Interaction	F (6, 60) = 4,674	P=0,000582371858857
	Mann-Whitney U	6																				Litter number	F (6, 60) = 59,91	P<0,000000000000001
																						Genotype	F (1, 10) = 5,627	P=0,039127931167063
																						Cross	F (10, 60) = 10,63	P=0,000000000434760
	Figure 1d
	Testis weights (mg) per age group
		WT															Sirt7-/-
	2-3 months-old	71.9	62.3	77	46.5	69.3	75.4	74.1	59.9	77.4	44.7	67.4	75.6				71	89	147.2	88	52.6	59.9	69.6	81.5	91.6	83.1	48.1	54.8
	4-6 months-old	104.3	48.4	85.4	50.9	115.9	74.3	127.6	102.2	46	81.5	54.8	114.2	82.6	116.5	102.5	30.4	36.8	88.2	31.3	99.4	97.2	97.4	32.4	36	82.7	26.6	97.5	98.4	92.3
	9-12 months-old	81.9	63.4	131.5	105.2	80.3	50	122.3	64	47.3	125.1	104.2	70.7	52.3			34.6	26.6	89.1	47.3	106.9	18.5	32.2	14.7	27.5	91.9	47.9	101.7	27	31.6
	Multiple t-tests
	Two-tailed. Not corrected for multiple comparisons
	WT vs. Sirt7-/-	P value	Mean of Wt	Mean of Sirt7-/-	Difference	SE of difference	t ratio	df
	2-3-month-old	0.191358	66.79	78.03	-11.24	8.339	1.348	22
	4-6-month-old	0.089566	87.14	67.61	19.53	11.09	1.761	27
	9-12-month-old	0.008396	84.48	49.82	34.66	12.11	2.862	25
	Figure 1f										Figure 1g											Two-way ANOVA. Not corrected for multiple comparisons.
	Absolute number of testis with histological affectation in the testis										Quantification of number of germ cells per seminiferous tubule.											Uncorrected Fisher's LSD test
		WT 2-3 months-old	Sirt7-/- 2-3 months-old	WT 4-6 months-old	Sirt7-/- 4-6 months-old	WT 9-12 months-old	Sirt7-/- 9-12 months-old					WT					Sirt7-/-					WT vs. Sirt7-/-	P value	Mean Diff,	95,00% CI of diff,	t	DF
	Healthy	8	8	9	6	7	0				2-3 months-old	186.32	194.58	190.08	166.15	264.95	176.23	212.71	272.78	223.93	197.56	2-3-month-old	0.6153	-16.23	-82,12 to 49,67	0.5094	23
	Mildly affected	0	0	0	2	2	5				4-6 months-old	221.48	196.81	211.52	252.99	214.02	225.03	178.02	153.91	88.58	218.38	4-6-month-old	0.1572	46.58	-19,32 to 112,5	1.462	23
	Severely affected	0	0	0	1	0	4				9-12 months-old	238.66	189.05	227.12	281.26		91.7	43.96	87.51	227.7	224.99	9-12-month-old	0.0076	98.85	28,96 to 168,7	2.926	23
	Figure 1i										Figure 1j
	% DNA in comet tail										% of highly damaged spermatozoa in comet assay
		WT			Sirt7-/-							WT			Sirt7-/-
	2-3 months-old	8.50477	13.4074	11.6577	9.96067	12.1253	13.2743				2-3 months-old	3.87	2.33	0	4.46	2.97	3.88
	9-12 months-old	22.1068	18.4531	19.794	26.6637	28.5109	27.6	22.7279			9-12 months-old	4.52	5.685	3.63	10.065	13.13	28.29	8.42
	Two-way ANOVA. Not corrected for multiple comparisons.										Two-way ANOVA. Not corrected for multiple comparisons.
	Uncorrected Fisher's LSD test										Uncorrected Fisher's LSD test
	Comparison	P value	Mean Diff,	95,00% CI of diff,	t	DF					Comparison	P value	Mean Diff,	95,00% CI of diff,	t	DF
	2-3:WT vs. 2-3:Sirt7-/-	0.7493	-0.5968	-4,694 to 3,501	0.3295	9					2-3:WT vs. 2-3:Sirt7-/-	0.7062	-1.703	-11,60 to 8,198	0.3892	9
	2-3:WT vs. 9-12:WT	0.0008	-8.928	-13,03 to -4,831	4.929	9					2-3:WT vs. 9-12:WT	0.5752	-2.545	-12,45 to 7,356	0.5815	9
	2-3:WT vs. 9-12:Sirt7-/-	<0.0001	-15.19	-19,02 to -11,35	8.963	9					2-3:WT vs. 9-12:Sirt7-/-	0.0117	-12.91	-22,17 to -3,648	3.153	9
	2-3:Sirt7-/- vs. 9-12:WT	0.0013	-8.331	-12,43 to -4,234	4.6	9					2-3:Sirt7-/- vs. 9-12:WT	0.8518	-0.8417	-10,74 to 9,059	0.1923	9
	2-3:Sirt7-/- vs. 9-12:Sirt7-/-	<0.0001	-14.59	-18,42 to -10,76	8.611	9					2-3:Sirt7-/- vs. 9-12:Sirt7-/-	0.023	-11.21	-20,47 to -1,945	2.737	9
	9-12:WT vs. 9-12:Sirt7-/-	0.005	-6.258	-10,09 to -2,425	3.693	9					9-12:WT vs. 9-12:Sirt7-/-	0.0322	-10.36	-19,63 to -1,103	2.532	9

## Sheet: Figure 2
	Figure 2a									Figure 2b
										Densitometry-based quantifications of WB bands. Intensity values normalized to H3 values.
										H3K18ac														Two-way ANOVA. Corrected for multiple comparisons
											WT						Sirt7-/-							Tukey's multiple comparisons test	Adjusted P value
										2-3 months-old	0.3247	1.0081	1.5328	0.839735	0.543087	0.943806	1.0659	0.858	0.7054	0.73876	0.925654	0.975787			H3K18ac	H3K36ac	H3K36me2	H3K36me3
										9-12 months-old	0.9388	0.7776	1.0841	0.564937	0.969092	0.96141	1.0655	0.839	0.4384	0.727023	0.797886	1.00412		WT 2-3-month-old vs. Sirt7-/- 2-3-month-old	0.9998	2.37293e-05	0.999999	0.999996
																								WT 2-3-month-old vs. WT 9-12-month-old	0.9995	0.99613	0.538926	0.999033
										H3K36ac														WT 2-3-month-old vs. Sirt7-/- 9-12-month-old	0.9847	0.00569299	0.271884	0.521117
											WT						Sirt7-/-							Sirt7-/- 2-3-month-old vs. WT 9-12-month-old	>0,9999	3.81478e-05	0.547348	0.998471
										2-3 months-old	0.2251	0.3224	0.2606	0.158085	0.155025	0.143341	1.3725	1.6239	2.0987	1.03726	1.11734	0.715576		Sirt7-/- 2-3-month-old vs. Sirt7-/- 9-12-month-old	0.9715	0.10091	0.277846	0.507619
										9-12 months-old	0.2208	0.3641	0.3709	0.0672178	0.247126	0.230264	1.097	1.4379	1.0163	0.681575	0.650773	0.459471		WT 9-12-month-old vs. Sirt7-/- 9-12-month-old	0.9658	0.00932183	0.95513	0.60382
										H3K36me2															H3K18ac			H3K36ac			H3K36me2			H3K36me3
											WT						Sirt7-/-								q	DF		q	DF		q	DF		q	DF
										2-3 months-old	1.0953	1.2903	1.4148	0.777355	0.332331	0.465895	1.1628	1.117	0.7463	0.685303	0.730778	0.917901		WT 2-3-month-old vs. WT 9-12-month-old	0.1199	20		8.828	20		0.01994	20		0.03238	20
										9-12 months-old	1.0434	0.8317	0.4567	0.484764	0.527566	0.500571	1.1632	0.7626	0.2681	0.412164	0.23211	0.428416		WT 2-3-month-old vs. Sirt7-/- 2-3-month-old	0.161	20		0.3107	20		1.92	20		0.1949	20
																								WT 2-3-month-old vs. Sirt7-/- 9-12-month-old	0.4971	20		5.373	20		2.645	20		1.962	20
										H3K36me3														WT 9-12-month-old vs. Sirt7-/- 2-3-month-old	0.04103	20		8.517	20		1.9	20		0.2273	20
											WT						Sirt7-/-							WT 9-12-month-old vs. Sirt7-/- 9-12-month-old	0.617	20		3.455	20		2.625	20		1.995	20
										2-3 months-old	0.54311	0.516073	1.13153	0.726353	0.952783	0.793135	0.81543	1.26102	1.04098	0.731391	0.529108	0.305158		Sirt7-/- 2-3-month-old vs. Sirt7-/- 9-12-month-old	0.6581	20		5.063	20		0.7249	20		1.767	20
										9-12 months-old	0.643398	1.02206	1.12599	0.510169	0.640081	0.600259	0.79182	0.613881	0.590022	0.582077	0.478773	0.387864

## Sheet: Figure 3
	Figure 3a										Figure 3b
											Densitometry-based quantification of SIRT7 bands. Intensity values normalized to Tubulin values.
											Pnd 5	Pnd 9	Pnd 18	Pnd 24	Pnd 35		One-way ANOVA. Not corrected for multiple comparisons.
											1.61932	2.87468	2.33595	0.210318	0.157437		Uncorrected Fisher's LSD	Mean Diff,	95,00% CI of diff,	P value	t	DF
											1.94639	1.28716	1.98556	0.199388	0.162842		5 vs. 9	0.5016	-0,7606 to 1,764	0.3967	0.8855	10
											2.67091	0.570043	0.726564	0.368676	0.115646		5 vs. 18	0.3962	-0,8660 to 1,658	0.5002	0.6994	10
																	5 vs. 24	1.819	0,5573 to 3,082	0.0093	3.212	10
																	5 vs. 35	1.934	0,6714 to 3,196	0.0066	3.413	10
											Figure 3e, 3f
											Quantification of H3K36ac IF intensity (raw integrated density) in testicular populations
											Spermatogonia (Spg)					Spermatocytes (Spcy)					Round spermatids (R. Sptd)
											2-3-month-old		9-12-month-old			2-3-month-old		9-12-month-old			2-3-month-old		9-12-month-old			Figure 3e
											WT	Sirt7-/-	WT	Sirt7-/-		WT	Sirt7-/-	WT	Sirt7-/-		WT	Sirt7-/-	WT	Sirt7-/-		One-way ANOVA. Not corrected for multiple comparisons
											6813	83293	17493	59314		15759	94484	36828	88067		19375	37220	39864	41948		Uncorrected Fisher's LSD test
											7795	65520	22799	42246		20169	133491	21974	127378		26446	36743	36787	43152		Spermatogonia
											22962	81283	19598	67507		20825	109551	29209	125873		26677	36745	38587	47417		Comparisons	Mean Diff,	95,00% CI of diff,	P value	t	DF
											12494	46039	20427	50057		21758	78875	35230	90325		26475	39136	23148	22081		WT 2-3-month-old vs. Sirt7-/- 2-3-month-old	-28614	-34253 to -22975	3.35x10e-20	9.99	270
											14722	66203	17207	63827		25708	100789	30890	73371		21017	30416	32859	18513		WT 2-3-month-old vs. WT 9-12-month-old	-9720	-15267 to -4174	0.0006	3.45	270
	Figure 3g										11668	27240	17518	35008		16047	32408	36138	91756		13690	11440	35415	28459		WT 2-3-month-old vs. Sirt7-/- 9-12-month-old	-42936	-49126 to -36745	1.29x10e-32	13.65	270
	H3K36ac IF intensity (raw integrated density) and mouse Sirt7 transcript levels in testicular populations										13038	53928	40943	56186		16353	55725	15206	69238		20751	16364	17373	32631		Sirt7-/- 2-3-month-old vs. WT 9-12-month-old	18893	13934 to 23853	9.23x10e-13	7.5	270
	Spermatogonia (Spg); Spermatocyte (Spcy); Round Spermatids (R. Sptd)										4632	39168	32855	28504		10625	28651	18889	62703		26547	18147	29299	31595		Sirt7-/- 2-3-month-old vs. Sirt7-/- 9-12-month-old	-14322	-19993 to -8651	1.17x10e-6	4.973	270
											5623	63603	12014	69480		9841	118771	22101	26540		26635	21934	28937	31543		WT 9-12-month-old vs. Sirt7-/- 9-12-month-old	-33215	-38794 to -27636	6.40x10e-26	11.72	270
	Mean H3K36ac IF intensity (raw integrated density) in 2-3-month-old testicular populations.										4760	39737	27694	60474		13281	118080	15093	56184		22352	32780	25579	24528
											6432	29642	39653	39117		14550	52760	47966	86805		27542	30306	28602	19452		Spermatocytes
	Spg	Spcy	R. Sptd								11003	47012	16586	51074		9879	60359	46131	61042		18913	31561	15996	56042		Comparisons	Mean Diff,	95,00% CI of diff,	P value	t	DF
	12170.3	24345.1	21745.8								7216	45669	14804	36034		27833	45742	45494	71631		25543	20910	14059	54663		WT 2-3-month-old vs. Sirt7-/- 2-3-month-old	-48094	-51756 to -44433	9.13x10e-110	25.78	885
	5031.21	12252.6	19027.3								7074	36408	20875	60294		28224	31352	30549	80485		24133	18304	32288	47434		WT 2-3-month-old vs. WT 9-12-month-old	-1057	-4746 to 2632	0.574	0.5624	885
	8167.75	11727.1	19963.6								14776	25491	22863	47635		17916	58583	9449	67224		15239	19868	38444	35875		WT 2-3-month-old vs. Sirt7-/- 9-12-month-old	-53134	-56831 to -49437	2.10x10-e125	28.21	885
											10647	89186	29894	51891		17045	37044	14239	86620		26800	19562	29161	41182		Sirt7-/- 2-3-month-old vs. WT 9-12-month-old	47037	43427 to 50647	2.02x10e-108	25.57	885
											9037	33357	14690	62743		18086	93820	20264	123331		20960	36807	29844	37433		Sirt7-/- 2-3-month-old vs. Sirt7-/- 9-12-month-old	-5040	-8658 to -1422	0.0064	2.734	885
	Mean Sirt7 FPKM in adult mouse testicular populations.										16981	15741	11522	64940		28907	110037	19923	50614		19831	25685	46348	46048		WT 9-12-month-old vs. Sirt7-/- 9-12-month-old	-52077	-55723 to -48431	3.05x10e-124	28.03	885
	Data obtained from sc-RNA-seq analysis published in Green CD, et al. 2018 Dev Cell										19064	59497	12706	73002		10403	108371	34234	72935		26004	22696	52402	62048
											15679	65163	13975	53056		26521	82521	14854	37671		20505	37264	45420	36908		Round spermatids
	Spg	Spcy	R. Sptd								11261	56862	18870	47338		26240	116169	21070	56902		16282	23802	24499	26092		Comparisons	Mean Diff,	95,00% CI of diff,	P value	t	DF
	0.461526	0.119044	0.0077391								16365	42268	30382	58652		19431	104487	24499	63302		17088	30085	23834	32933		WT 2-3-month-old vs. Sirt7-/- 2-3-month-old	-6765	-8619 to -4911	1.66x10e-12	7.161	906
	0.235354	0.0921951	0.0026282								13572	24480	16321	49409		18908	52264	23834	104113		9770	30663	26706	40030		WT 2-3-month-old vs. WT 9-12-month-old	-3656	-5519 to -1793	0.0001	3.852	906
	0.231591	0.0049643	0.007301								11187	46034	10574	56658		17134	49682	26706	79661		7707	26924	16742	25548		WT 2-3-month-old vs. Sirt7-/- 9-12-month-old	-17940	-19760 to -16120	4.34x10e-70	19.35	906
		0.0092456									6122	33222	27435	121373		18436	103729	16742	86042		14996	30073	26866	32959		Sirt7-/- 2-3-month-old vs. WT 9-12-month-old	3109	1220 to 4998	0.0013	3.23	906
		0.0686138									15447	17505	45606	117952		18420	74031	26866	52611		24311	22665	23985	28604		Sirt7-/- 2-3-month-old vs. Sirt7-/- 9-12-month-old	-11175	-13021 to -9328	2.36x10e-30	11.88	906
											26067	25768	18948	47614		33163	91987	23985	48777		7913	15971	20084	28810		WT 9-12-month-old vs. Sirt7-/- 9-12-month-old	-14284	-16139 to -12428	3.59x10e-46	15.11	906
											18331	29551	13461	63949		33707	58316	20084	102341		14687	12878	16962	26658
											4410	49515	26540	18473		24844	51952	16962	82959		19743	24914	35805	29506
											14118	69773	27546	85071		13432	37278	35805	85201		24175	14568	49998	36603
											4682	19000	13876	76255		17416	126718	49998	73450		16019	22449	40307	25011
											3951	29755	16060	64279		22036	71438	40307	69834		17330	23539	39764	25529
											4844	29480	19556	34418		29943	104580	39764	116785		20093	31336	31767	31026
											2235	14875	12576	12990		26120	90551	31767	86507		18123	28909	18017	21856		Figure 3f
											2666	25492	21006	97259		33148	52803	18017	113960		22272	21845	28894	27721		One-way ANOVA. Not corrected for multiple comparisons
											6301	16688	20272	31297		30917	59415	28894	91142		22150	19664	19694	31105		Uncorrected Fisher's LSD test
											4417	31483	13663	25681		31513	36995	19694	108460		17330	27432	19468	28948
											6671	67204	15745	76902		30592	68437	19468	89781		31574	30211	37281	40604		Comparisons	Mean Diff,	95,00% CI of diff,	P value	t	DF
											5362	78619	21533	85723		32361	65994	37281	95464		31068	19493	33158	41592		Spg vs. Spcy	-7566	-9468 to -5663	3.17x10e-14	7.813	514
											2830	37436	13375	64211		31637	66913	33158	68133		24551	25081	22760	30624		Spg vs. R. sptd	-11205	-13082 to -9329	2.55x10e-28	11.73	514
											4363	30485	17509	71398		32057	66548	22760	89747		26662	21920	40609	45092		Spcy vs. R. sptd	-3639	-4913 to -2366	3.22x10e-8	5.615	514
											3587	11473	30227	91248		34014	34400	40609	102672		17674	27290	29202	23199
											7081	26626	19581	37317		30543	74704	29202	85708		19777	28532	37421	50516
											11150	13085	16947	34118		32562	72876	37421	104571		17465	33033	23440	40717
											7347	32107	19069	48688		41007	46634	14117	50430		20107	27263	24118	41841
											8397	63786	18573	43642		33858	69775	12543	46406		18236	17096	22442	36193
											13849	43027	21185	19434		16047	59336	18338	32790		26487	16716	24087	28810
											12864	26393	43173	23422		13111	68583	10999	54487		19078	33996	21895	48292
											5115	37487	25699	15527		24863	44314	18120	52963		28930	25085	20670	24638
											6763	80366	12147	29139		24504	72214	14388	55190		22335	22499	30954	20528
											6772	10924	14401	18144		29928	35993	17295	37265		23301	22499	31235	30911
											4038	73170	10851	30414		21022	50953	19021	59849		23757	35741	35655	49986
											5341	19308	10665	4997		36760	80398	14700	72181		15883	21632	24631	31259
											9296	8413	24703			32555	43061	12336	67841		22379	23157	18208	33266
												68911	9900			16074	35877	14558	62178		16620	18435	26861	33645
												24150	8991			31423	86552	16490	24226		16509	18289	20152	37658
												39317	9356			22483	77192	20450	54636		20268	22959	23393	43943
												33429	8426			25585	64826	11056	137083		17811	33319	16472	38466
												69738	10565			31015	79873	16320	52999		23329	27751	27777	36414
												41074	8638			22670	63826	12437	63577		16759	33541	24041	39165
												30786	11393			12203	71782	12695	49721		20926	21058	19709	31738
												43731	5406			20210	71782	10794	112250		23408	15854	24525	17977
												35299	6126			32537	80936	14352	120638		13632	20780	29650	48199
												43563	23357			26151	116752	22686	100157		20987	23629	29183	44364
												35131	24204			12569	52934	20328	104768		20019	24329	19820	46712
												36570	16916			15574	58955	35324	76055		23002	28707	27888	48489
												12024	19322			31512	62119	25427	106079		18361	30576	42236	53021
												23022	12607			25591	82926	43535	102364		14362	20898	46262	75733
												30402	17919			15618	31709	30519	81465		11926	31536	45194	50436
												34181	14831			27093	21607	11348	92762		31111	25133	37724	45400
												13297	20156			39846	39616	12865	52629		26200	17796	42298	45946
												15054	15779			30830	90235	22360	65631		27312	30489	42373	33653
												16032	22636			26734	60083	21790	66030		18403	28049	35243	53860
												18182	18184			32973	68895	24824	29629		27230	32727	31555	40749
												39719	17741			32221	78450	14367	50376		24413	33914	45619	38496
												38241	22318			27434	71919	17685	55306		22795	24751	39647	34508
												12174	25194			28023	73681	29284	101178		20369	30080	31746	53911
												16560	16986			26282	87466	19373	103731		17858	27629	48993	51347
												20149	19958			30217	67322	21519	97034		10902	26784	41701	63269
												17915	24883			20728	79333	33861	99853		15121	17126	34221	66088
													19862			26402	78506	20675	113351		25762	19435	36038	46878
													22603			21207	91685	22973	109703		24008	19807	51000	50912
													20825			13763	82628	22219	47229		27170	17383	33628	36332
													23316			18291	71131	22897	83495		22070	29217	29590	27764
													17138			12440	61686	22153	78333		14255	25650	33434	26229
													16846			21095	49313	22449	67620		35568	14362	32192	46107
													19509			13212	56313	18678	67955		20844	18391	18629	33284
																19437	39915	15512	133883		16924	21631	20815	40063
																18500	33103	9277	103017		20355	32301	21821	39189
																19298	39102	29248	126270		19711	31124	26899	40726
																13301	45742	22124	70970		31296	28376	32216	41715
																5395	58006	13075	75091		24151	26182	33363	36099
																13938	52316	19764	94056		38757	29626	36009	37024
																16249	41963	14544	84278		28857	22020	34311	34671
																15424	52844	13369	98826		19546	20099	40669	36805
																17013	53210	18019	116668		26256	23837	35315	49338
																9714	60375	23946	148414		29240	16113	28353	61259
																19809	67934	24358	146654		18004	27681	35472	59024
																16192	38490	19313	83851		32250	20711	33814	60084
																10769	49375	20389	82171		26146	36646	28538	55146
																13459	35945	15331	93947		16856	29160	39768	38254
																18138	53788	19739	36639		23814	21585	31154	79002
																2874	48441	15471	38923		24464	25651	31726	60289
																4656	57132	13898	86255		28441	32486	30095	65769
																4219	30422	24131	105623		25626	35085	28548	56453
																4390	48593	30822	48119		16825	33876	31444	65569
																3297	39668	22732	110022		24877	36267	34882	71090
																3711	56458	34047	65451		8548	26300	36240	59686
																6351	57474	32499	96791		9554	31358	48539	66249
																6095	19332	20993	59213		12367	41336	31913	54040
																6141	25412	33259	78440		23685	30953	40737	71071
																6413	35717	20461	76773		9606	35243	19024	26075
																18837	46494	30824	79196		14287	30806	18363	65672
																16849	50018	26922	91046		10131	25164	39374	67581
																16038	54951	20021	44119		23564	33345	21510	54525
																14935	33332	21130	106087		7957	36768	38570	36589
																15812	25897	21572	90619		21052	28156	37262	53576
																15440	19554	27348	69533		12167	25610	36436	65978
																15783	52703	16067	123347		18846	23660	39108	24317
																13524	18156	25208	124167		21441	22318	15202	22579
																10800	18423	21550	127066		18573	19682	10825	58804
																14875	32440	19605	130693		18703	28442	10534	29725
																15214	60827	16677	27255		23061	21892	10771	64355
																11949	20844	24812	21444		15473	30052	9884	34154
																11081	21653	8838	26105		19789	19822	8280	34828
																15960	26493	6551	21429		17622	27718	9592	44582
																22435	23118	11287	26229		14493	33112	12537	45982
																17690	43799	9091	29522		16999	21601	10565	57310
																12670	53163	6916	25886		30151	22628	9735	76405
																10255	27530	13029	20456		30367	25457	11890	57453
																19997	57996	9406	24084		25343	30554	11885	39060
																16424	99414	5120	41762		25058	29325	11369	51469
																11462	58933	8765	50680		32323	21177	14025	49659
																12923	45329	8840	40796		24659	17596	10421	29799
																14106	81967	8408	57438		22365	29823	9582	43532
																12790	88417	7544	40420		12808	26241	5262	46493
																19202	76289	9922	62391		15822	33177	5978	27255
																5487	22725	7685	45557		22352	31369	6500	21444
																6631	44320	10267	25832		22597	21498	6038	26105
																5854	47343	5143	43269		27040	20350	6468	21429
																5569	58077	5982	42559		17161	23856	7005	26229
																4198	28256	6734	39120		18178	21463	8372	29522
																5809	89531	6818	38687		9677	14138	6128	25886
																14139	30217	5984	39245		10478	22581	9743	20456
																6568	74542	7388	41551		22889	17563	7322	24084
																17649	103749	5804	50756		15837	23766	8485	41762
																19599	75722	7795	72165		11982	24542	8784	50680
																15728	96056	6598	42630		19141	24355	7224	40796
																11298	93203	6640	69713		23255	12553	5644	57438
																15501	94464	6455	39902		11778	30987	10011	40420
																8113	68500	4976	51410		14221	72401	8038	62391
																10507	85067	8876	46804		24614	27891	6935	45557
																11419	98836	5883	38757		19742	27815	8655	25832
																11973	115835	16381	37432		14487	29118	10545	43269
																13603	69202	13326	46197		22088	50853	10143	42559
																11340	84637	6259	27589		23883	30480	8817	39120
																8846	70753	6634	26484		22549	33095	7816	38687
																14462	103888	11714	46081		20700	26955	6119	39245
																11370	59444	8410	43027		24064	21556	9266	41551
																12618	50513	12096	76689		22576	27175	10330	50756
																4092	79262	9322	57895		22550	29641	23357	72165
																3263	42649	6340	25491		17133	21927	24204	42630
																10122	36126	9044	54783		21031	33713	16916	69713
																4536	108670	11363	81939		29030	32173	19322	39902
																10399	85218	7442	91864		24309	29984	12607	51410
																11198	74588	6335	67227		28006	25948	17919	46804
																13298	118059	5349	62915		20350	29759	14831	38757
																11561	84571	7062	77522		14396	31274	20156	37432
																9637	92882	6563	68360		15416	28870	15779	46197
																19204	103445	5668	76277		18548	28388	22636	27589
																10697	83098	6557	46342		14455	23873	18184	26484
																12527	74410	5719	42966		24075	26054	17741	46081
																15370	110985	6529	55266		19992	22706	22318	43027
																10415	87219	5283	38395		19311	35537	25194	76689
																16877	76267	7626	68322		18230	25801	16986	57895
																7190	67216	5181	81535		23125	41568	19958	25491
																9731	94598	6166	89258		17666	43632	24883	54783
																9078	84340	5802	89203		19100	36013	19862	30850
																18893	43401	7387	66986		19406	35968	22603	24742
																13561	97015	10791	97260		11050	33281	20825	33646
																9929	77284	11409	91670		11423	38634	23316	28208
																15660	50571	10693	89491		9948	33124	17138	28620
																9517	75491	8257	48594		10188	29310	16846	26904
																13887	74506	6954	25188		19828	27238	19509	22857
																14783	54904	16847	63095		19627	40634	15288	28581
																17123	39455	21653	48060		16687	39172	20024	25016
																14208	69354	17606	68084		11490	39686	15121	23209
																16189	66875	18236	91525		23887	34025	13473	24557
																9654	76139	20099	71125		22342	33663	21778	21678
																14672	71333	16280	57303		21553	37070	25274	26203
																9190	39169	19575	79557		31376	25575	21318	29513
																12249	56536	8925	102970		24098	36400	25656	15720
																10949	77872	11329	65255		22441	29810	22943	18191
																8585	90267	21584	64285		16912	28446	25308	13933
																17528	33408	22532	72105		24615	29703	21340	18076
																14142	66972	15364	66465		15665	31683	17536	18426
																11957	65606	12015	52069		22849	21075	21245	23628
																12793	47075	26216	48435		18151	31208	26411	29755
																15256	57791	13626	66896		27029	31700	29388	19731
																9573	46406	15716	85057		22131	35228	29469	20097
																11099	46782	15532	63109		20742	13414	20603	31459
																15676	79023	21378	56281		18577	13664	22849	22388
																6496	41137	17179	58227		15907	27212	28499	34574
																4778	71859	17054	45113		20247	35564	18692	31755
																3208	75982	17033	37224		16143	23463	26571	26824
																10387	60780	10457	59942		28576	21856	14649	26824
																11113	40513	17113	70580		15436	28534	21006	25078
																14896	63782	13876	76825		24995	27465	26337	17062
																9295	74974	9945	69631		18175	26929	18847	20752
																6258	70200	12031	50589		26636	29180	23677	27269
																4613	40531	13995	83926		19064	20715	16702	31755
																5060	67268	9821	52737		23621	22632	16527	28963
																	68539	10728	33459		21506	20434	16662	26558
																	70979	20430	38830		16359	27170	16082	25082
																	60478	15258	58447		24102	25611	14215	22873
																	85338	15373	60379		14014	21207	16684	31125
																	84688	19834	72589		12261	24902	15507	24641
																	43772	17125	49886		21318	23073	16396	29166
																	50722	13004	57272		14255	25103	13179	37161
																	71425	14745	32369		22245	26674		21399
																	69413	15991	60680		18154	16729		28508
																	42045	14969	71781		13407			19991
																	35061	18858			22939			46480
																	83844	18913			13005			31561
																	49679				10907			22944
																	87407				17140			28133
																	73160				21035			31858
																	86596				16599			23856
																	72689				17624			29161
																	92397				22494			25514
																	74444				21415			32379
																					16806			34941
																					24927			24771
																					14610			34613
																								25170
																								27816

## Sheet: Figure 4
	Figure 4c					Figure 4e											Figure 4f
	ATAC-seq differential peaks Sirt7-/- vs. WT					Correlation of ATAC-seq peak intensity and H3K36ac ChIP-seq peak intensity at WT and Sirt7-/- H3K36ac ChIP-seq consensus peaks
						WT			Sirt7-/-
	Gene	log2(FC)	-log10(pval)			Mean H3K36ac ChIP-seq peak signal	Mean ATAC-seq peak signal		Mean H3K36ac ChIP-seq peak signal	Mean ATAC-seq peak signal	Linear regression analysis
	Notum	0.714637	4.57102			0.29	3.06333		0.233	2.91		WT	Sirt7-/-
	Col15a1	0.965377	3.30702			0.153	5.13333		0.29	3.39333	Best-fit values (slope)	1.342	2.435
	Gm10400	0.958664	3.28252			0.233	1.79		0.303	2.88	Standard error (slope)	0.2872	0.1515
	Cyth3	1.04999	3.25657			0.25	1.32667		0.147	0.0233333	95% Confidence Intervals (slope)	0.7780 to 1.905	2,138 to 2,732
	Nrxn3	0.958152	3.13409			0.407	1.4		0.253	3.92667	Goodness of fit (R square)	0.02013	0.05604
	Prdm1	0.926893	3.11418			0.333	1.13333		0.193	0.753333	Are the slopes equal?
	Sorbs1	1.28362	3.10827			0.227	7.65333		0.263	1.50667	F (DFn, DFd)	12.04 (1, 5413)
	Vgll4	0.562858	2.98847			0.2	1.4		0.423	3.32333	P value	0.0005
	Runx2	1.11702	2.87388			0.393	1.45667		0.42	3.09
	Smad1	0.802474	2.84225			0.38	1.61667		0.517	4.66
	Synpo	0.745258	2.7877			0.227	0.893333		0.24	1.22667
	Mir6390	1.2622	2.723			0.547	1.78		0.093	1.2							Figure 4g
	Mir692-2	-0.905693	2.71702			0.303	3.28333		0.313	1.72333							Densitometry-based quantification of the intensity of all DNA bands at selected timepoints.
	Malat1	0.682871	2.69635			0.177	2.20333		0.393	1.63667							Normalized to mean intensity at t=2
	Mctp2	0.917559	2.66805			0.303	1.57		0.26	2.97333
	Gm5893	-0.782422	2.64668			0.407	2.17667		0.47	2.82							Time (min)	"+H3WT"			"+H3K36Q"				Nonlinear regression analysis (Centered second order polynomial (quadratic)). Least squares fit
	Alpk2	0.627925	2.63759			0.273	3.75		0.18	2.29							2	0.931791	0.968064	1.03194	0.874507	1.05386	0.946144		Best-fit values	WT	Sirt7-/-
	Scfd2	1.23016	2.63095			0.367	1.16		0.137	0.43							4	0.908033	1.21759	1.23942	0.915932	1.1428	0.984544		B0	1.232	0.9836
	Anapc7	0.677156	2.62829			0.39	1.3		0.297	1.51333							6	1.03938	1.34107	1.34439	0.893608	1.12689	0.931441		B1	0.02836	-0.02414
	Macf1	0.739952	2.58889			0.237	1.29667		0.477	3.44333							8	0.982858	1.38113	1.40524	0.796325	1.04161	0.844704		B2	-0.009281	-0.007257
	4930594O21Rik	0.999558	2.47413			0.497	3.35		0.173	1.12667							10	0.93121	1.30659	1.34281	0.682962	0.915344	0.732468		Comparison of fits WT vs Sirt7-/-
	Tmem154	0.706086	2.4623			0.387	0.816667		0.313	0.62															Null hypothesis	3 parameters same for all data sets
	Pvt1	0.95911	2.45467			0.357	4.39		0.177	0.613333															Alternative hypothesis	3 parameters different for each data set
	Tmem132d	-0.685974	2.44455			0.337	2.76667		0.373	1.32															P value	0.0003
	Ripor2	0.821134	2.39174			0.21	2.5		0.287	1.01333															Conclusion (alpha = 0.05)	Reject null hypothesis
	4930503F20Rik	0.73007	2.37211			0.403	1.16		0.297	2.96667															Preferred model	3 parameters different for each data set
	Pdzd2	1.11719	2.35973			0.203	0.813333		0.3	1.69							Figure 4h								F (DFn, DFd)	9,298 (3, 24)
	Islr2	1.21189	2.32788			0.2	1.58		0.287	3.20667							Densitometry-based quantification of the intensity of DNA bands corresponding to mononucleosome fraction at selected timepoints.
	4933438B17Rik	0.81131	2.31423			0.647	5.09333		0.253	1.92
	Lmntd1	0.728488	2.29856			0.23	2.69		0.48	1.27							Time (min)	"+H3WT"			"+H3K36Q"				Nonlinear regression analysis (Centered second order polynomial (quadratic)). Least squares fit
	Wdr27	0.96684	2.29348			0.213	2.89		0.37	4.08667							2	1.35603	1.10452	0.919201	1.36439	1.13338	0.902362		Best-fit values	WT	Sirt7-/-
	Zfp664	0.779183	2.28029			0.293	2.18667		0.623	1.4							4	1.66256	2.0056	2.24943	2.21622	1.95767	1.69912		B0	1.232	0.9836
	Adgra2	0.856609	2.26664			0.223	1.19		0.3	1.64							6	2.83185	2.97505	3.19862	2.81102	2.55477	2.29852		B1	0.02836	-0.02414
	Ablim1	-0.6802	2.24865			0.32	4.27		0.41	2.57667							8	3.01569	3.59718	4.26479	3.27505	2.9947	2.71434		B2	-0.02242	-0.03063
	Tnks2	-0.733294	2.20101			0.287	2.94667		0.193	4.34333							10	3.5252	3.77488	4.8403	3.39363	3.03989	2.68615		Comparison of fits WT vs Sirt7-/-
	Srrm4	-1.05586	2.19051			0.447	4.47667		0.21	3.41667															Null hypothesis	3 parameters same for all data sets
	Shroom3	0.698438	2.18785			0.28	3.97333		0.24	1.47667															Alternative hypothesis	3 parameters different for each data set
	St8sia2	0.719421	2.17835			0.16	3.55333		0.397	0.996667															P value	0.0023
	Myh13	0.746293	2.17367			0.287	4.16333		0.26	0.966667															Conclusion (alpha = 0.05)	Reject null hypothesis
	Hmcn1	0.887347	2.1732			0.583	3.25		0.153	3.01667															Preferred model	3 parameters different for each data set
	Parp1	0.863711	2.16698			0.283	1.98667		0.247	1.99333															F (DFn, DFd)	6,450 (3, 24)
	Rftn1	0.9331	2.16546			0.227	2.09		0.253	0.953333
	Eps8l3	0.682686	2.15503			0.273	4.10667		0.307	3.16
	2810471M01Rik	0.981177	2.15072			0.42	1.36333		0.277	1.97667
	Rest	1.1943	2.14525			0.25	1.37		0.163	2.09
	2210417A02Rik	0.710891	2.14149			0.147	0.00666667		0.467	3.50333
	Atp10a	0.811618	2.11767			0.32	1.01667		0.637	1.75333
	Vmp1	0.977784	2.11308			0.203	1.57333		0.393	1.34667
	Efr3b	0.705964	2.10271			0.297	1.73333		0.31	2.33333
	Fto	1.02076	2.10208			0.23	4.02333		0.277	0.94
	Erg	0.680005	2.08556			0.317	2.20667		0.29	2.6
	Kazn	0.584828	2.08507			0.57	1.62667		0.273	1.78667
	Fam220a	0.491054	2.08234			0.233	3.75		0.283	2.99667
	Chl1	-0.774875	2.07869			0.43	4.75667		0.27	1.01667
	Map3k10	1.04389	2.07213			0.32	1.06667		0.197	1.56333
	Txlna	-1.0861	2.06726			0.297	1.16333		0.61	2.00667
	Cacna2d4	1.14606	2.05957			0.3	0.973333		0.427	5.28
	Uck2	0.767464	2.05387			0.327	2.42667		0.27	2.36667
	Glis1	0.872914	2.0427			0.36	1.04667		0.357	2.67
	Lpar1	0.689202	2.03771			0.567	1.06667		0.293	2.04667
	Acer2	1.03612	2.03735			0.17	3.12667		0.17	2.02667
	Elmo1	1.14141	2.02704			0.177	0.706667		0.357	2.38667
	Tmc1	-0.95763	2.02014			0.263	1.89333		0.48	1.52
	Nrxn3	0.922202	2.01194			0.187	1.01667		0.367	1.71667
	Ptpre	-0.826635	2.00027			0.317	0.743333		0.203	2.16333
	Bcdin3d	1.16574	1.99765			0.353	2.13667		0.23	0.866667
	Arhgap28	0.874691	1.99741			0.393	0.566667		0.213	1.42667
	Dnah2	0.517533	1.99512			0.27	2.33		0.363	1.16333
	Shisa6	-0.510405	1.98636			0.193	1.28		0.377	1.32333
	Mapk4	-0.749806	1.98254			0.203	1.08333		0.337	2.23667
	Klf5	1.04535	1.97773			0.373	0.81		0.16	0.95
	Klhl29	0.888669	1.97743			0.277	1.22333		0.303	1.92667
	Ank3	1.24306	1.9723			0.323	1.33667		0.557	3.24
	Mir365-2	0.534542	1.97221			0.247	0.67		0.45	1.34667
	Acte1	-0.775977	1.97091			0.203	1.66		0.277	1.21
	P4ha2	0.902052	1.96781			0.307	2.78333		0.29	2.24333
	8430430B14Rik	-0.848779	1.96288			0.343	1.93333		0.4	0.88
	Calr4	0.634684	1.95959			0.23	2.64667		0.31	2.16667
	Stat5b	-1.04224	1.95694			0.243	1.43		0.303	2.46
	Gm15326	1.05028	1.95619			0.303	3.85333		0.357	2.32667
	Usp24	-0.566572	1.95608			0.533	1.57667		0.28	2.72
	Hnrnpll	0.662834	1.94657			0.297	1.51		0.25	3.30333
	Spata18	0.71147	1.94141			0.337	2.36333		0.327	1.47
	Csmd1	-0.657107	1.93929			0.237	1.80333		0.363	2.39
	Nmnat2	0.902526	1.93727			0.433	1.75		0.203	0.723333
	Slc9a9	0.963831	1.92914			0.34	2.9		0.26	0.676667
	1700108F19Rik	0.47415	1.92457			0.31	3.61		0.577	1.38
	Rbms3	1.10816	1.92375			0.337	1.86333		0.323	2.54333
	C030034L19Rik	0.994495	1.92277			0.227	2.31		0.253	1.36
	Adam12	0.507199	1.92085			0.193	1.3		0.283	3.20667
	Vps4a	0.8072	1.91335			0.193	1.42333		0.28	1.36
	Ppie	1.01172	1.90909			0.18	1.32333		0.227	2.47667
	Milr1	0.601523	1.90828			0.383	3.00333		0.223	1.51667
	Adamts17	0.724157	1.90781			0.61	6.44667		0.24	1.20667
	Rasl11b	0.539412	1.90533			0.16	1.62333		0.413	2.24667
	Rapgef6	-0.822895	1.90505			0.277	4.15667		0.51	1.78
	Fscn1	0.61712	1.9019			0.443	2.36		0.16	0.0233333
	Cyfip2	0.571062	1.89014			0.283	3.79		0.237	0.913333
	Il7r	-0.677683	1.87887			0.563	5.32667		0.277	0.943333
	Rnf217	1.05276	1.8775			0.56	4.58		0.34	3.06667
	Dip2b	0.819764	1.87664			0.29	0.943333		0.407	1.06667
	Ahcyl1	0.661918	1.8697			0.367	3.08333		0.33	1.52333
	Msmp	0.817744	1.86548			0.43	3.94667		0.317	2.07
	Rptor	0.764271	1.86386			0.153	1.55		0.333	1.44667
	E2f6	0.77423	1.86384			0.297	3.16333		0.457	2.5
	Lpin2	0.644441	1.86043			0.42	1.96667		0.21	4.14
	Dspp	0.760857	1.85533			0.62	0.75		0.263	2.37333
	Dguok	0.768349	1.8534			0.227	1.84333		0.287	1.98
	D330050G23Rik	0.946929	1.84825			0.233	2.21		0.263	1.84667
	Nron	-0.824672	1.84583			0.273	3.34667		0.287	0.156667
	Rap2b	-0.673511	1.84488			0.26	1.46667		0.393	2.13333
	Lrp3	-0.858513	1.84136			0.303	2.27333		0.32	2.34667
	Pla1a	0.873809	1.84123			0.21	1.30667		0.293	0.903333
	Lrrc49	-0.739821	1.84076			0.44	1.13		0.273	1.57667
	Miga1	0.664539	1.83907			0.46	1.31667		0.773	1.86333
	Tgfb2	0.872908	1.83831			0.437	0.55		0.55	7.46333
	Akp3	-0.892005	1.83552			0.237	2.66667		0.153	0.203333
	Txn1	0.700464	1.83274			0.25	0.89		0.203	1.91
	Epas1	1.04505	1.83196			0.233	1.67333		0.37	2.84667
	Stk39	-1.14935	1.82699			0.317	1.41333		0.217	2.23333
	Grm7	0.774631	1.81834			0.527	2.90333		0.283	2.05667
	Atp2b2	-0.612228	1.81057			0.64	1.93333		0.257	1.46667
	Lsm6	0.608662	1.80591			0.293	2.38667		0.25	1.44
	Gas6	0.752592	1.80168			0.363	3.46667		0.283	2.07667
	Pxylp1	0.644918	1.80166			0.27	2.99		0.2	0.24
	Ak7	-0.936825	1.79867			0.48	2.01333		0.287	3.53333
	Gmds	0.702905	1.79621			0.38	2.08333		0.35	1.52
	Gm16675	0.723502	1.79551			0.413	2.41		0.43	6.89667
	Lmx1b	-0.666645	1.78994			0.227	0.356667		0.253	1.88667
	Dab2ip	0.761558	1.78809			0.263	2.91333		0.17	3.49
	Ankrd44	0.625521	1.78806			0.25	2.01		0.217	1.29
	Fbxw11	-0.68019	1.78635			0.503	2.58667		0.373	3.53
	Mmrn1	1.18543	1.77535			0.207	2.63667		0.203	1.24333
	Commd3	0.864405	1.7751			0.533	2.75333		0.36	1.57667
	Sh3pxd2a	0.963691	1.77413			0.193	0.906667		0.303	4.92667
	Iqsec3	-0.801303	1.7716			0.227	1.21667		0.393	2.80667
	Gm12191	0.734182	1.77063			0.423	0.753333		0.313	3.99
	Zdbf2	-0.580842	1.76714			0.147	1.96333		0.123	0.0166667
	Atp2b4	0.49616	1.76503			0.183	2.82667		0.513	1.21667
	Gm15326	-0.784	1.76458			0.31	1.66		0.26	5.87
	Klf11	0.733304	1.76181			0.2	3.88667		0.507	3.99
	Arhgap31	0.575472	1.75336			0.29	1.14		0.31	3.13
	Pced1b	0.8003	1.74777			0.347	2.80333		0.41	2.87333
	Mir378c	-0.673528	1.74614			0.683	1.14		0.293	2.70333
	Mycn	-0.593001	1.74589			0.23	2.56333		0.417	2.93
	Hapstr1	0.761687	1.74529			0.353	1.74667		0.153	0.0233333
	Nprl3	0.5473	1.74263			0.283	2.55333		0.207	1.1
	Zcchc12	0.912119	1.74257			0.117	0.0233333		0.297	1.57667
	Zbtb40	-0.685346	1.74163			0.33	1.28333		0.317	0.52
	Fam43a	-0.406354	1.7379			0.343	1.63333		0.21	2.62333
	Gm13498	0.769922	1.73696			0.213	2.43333		0.327	2.08667
	Rnaseh2b	-0.743076	1.73394			0.447	2.09333		0.25	1.88
	Wwox	0.605572	1.73289			0.317	2.41667		0.53	1.78
	Hhat	0.905828	1.72868			0.373	1.83		0.71	1.90667
	Rbm47	0.840105	1.72146			0.363	4.38		0.703	2.50333
	Ppara	0.715926	1.72118			0.287	1.75333		0.277	3.92
	Tril	-0.396704	1.72026			0.217	1.39		0.34	0.813333
	Usp37	-0.635903	1.71802			0.403	1.15333		0.397	2.74
	Rnf180	-0.364639	1.71773			0.18	2.42333		0.577	2.85
	Cab39l	-0.827741	1.71622			0.457	6.73667		0.3	2.10333
	Hecw2	0.693519	1.71575			0.367	1.24		0.293	4.37667
	Arhgap31	0.644951	1.71529			0.337	1.03333		0.37	2.56
	Usp44	0.544223	1.71289			0.4	1.2		0.32	0.79
	Nr4a3	0.943226	1.71182			0.38	2.36333		0.397	0.78
	Cacna2d4	0.746873	1.70968			0.227	3.79667		0.157	0.756667
	Mir6356	0.652929	1.70769			0.36	3.52667		0.287	1.38333
	Rbfox3	0.602503	1.70666			0.303	1.79		0.223	0.96
	Epas1	-0.524067	1.70609			0.273	1.14667		0.227	1.14
	Entpd1	0.637239	1.70558			0.25	1.86		0.3	1.62333
	Ccdc40	-0.38151	1.70417			0.3	3.18667		0.197	1.94
	Acacb	0.642638	1.70414			0.353	1.05		0.38	4.13667
	Siglec15	-0.693569	1.70379			0.387	1.69		0.393	1.24667
	Slx4ip	0.526362	1.70212			0.347	0.84		0.247	1.11667
	Rell1	0.706216	1.69887			0.2	1.85		0.127	0.03
	Mrap	0.923069	1.69745			0.603	4.01		0.207	1.90667
	Ndfip2	-0.75038	1.69684			0.247	3.09		0.357	1.79333
	Prmt9	0.661026	1.69657			0.663	1.78333		0.173	0.223333
	Hsf2bp	0.724824	1.69168			0.207	2.49		0.207	3.40667
	Fstl1	0.408113	1.68698			0.273	3.27667		0.103	0.0233333
	Tmem132c	-0.580615	1.68671			0.293	0.886667		0.237	5.32333
	Foxp1	0.729206	1.68538			0.223	2.41		0.36	1.62
	4930564D02Rik	1.10568	1.68485			0.173	0.83		0.443	3.4
	Ddit4l	0.482976	1.68385			0.253	2.22		0.357	1.39667
	Entrep2	0.912264	1.68321			0.287	2.77333		0.22	1.95667
	Mir124-2hg	-0.626545	1.68151			0.333	3.2		0.277	0.93
	Qki	0.914569	1.67995			0.237	1.82667		0.283	2.07667
	Plekhm1	0.70419	1.67959			0.397	1.97333		0.337	1.95667
	Dnah17	0.566481	1.67867			0.347	2.56		0.39	1.96
	Zfp770	0.735194	1.67664			0.213	1.97333		0.337	3.28
	Lgals3	0.825335	1.6746			0.373	1.55333		0.167	1.79667
	Dym	0.78368	1.67365			0.38	0.0566667		0.183	0.863333
	Slc27a6	0.786505	1.67025			0.28	1.14667		0.23	1.22
	Ftcd	-0.716963	1.66791			0.173	0.986667		0.21	1.48
	Npc1	0.571544	1.66424			0.247	0.52		0.237	1.73333
	Smyd3	0.71037	1.66414			0.437	1.91333		0.22	2.55667
	Angpt1	-0.857591	1.66394			0.357	1.76667		0.407	5.05333
	Ext1	-0.949145	1.66354			0.353	4.62667		0.173	1.26667
	Znhit6	0.883944	1.66228			0.54	0.91		0.56	1.53
	Bmper	0.599315	1.66202			0.353	0.963333		0.38	1.56333
	Rhobtb3	-0.665084	1.66077			0.17	3.22		0.193	1.71333
	Itga9	-0.692796	1.6604			0.387	1.16667		0.34	2.92
	Stox2	0.557719	1.65895			0.333	2.16667		0.283	3.69
	Epha4	-0.697981	1.65794			0.25	1.43333		0.4	1.49333
	Rptor	0.742058	1.65675			0.173	0.14		0.39	1.87333
	Cdc42bpb	0.509722	1.656			0.22	2.65333		0.287	2.53667
	Hspa12a	0.576009	1.65538			0.367	1.60667		0.387	1.15
	5430434I15Rik	0.605756	1.65422			0.487	2.45		0.667	1.32
	Myh11	0.561625	1.64963			0.437	3.69667		0.21	1.84667
	Klhl26	0.422927	1.64937			0.307	2.33		0.533	4.24667
	Lpcat1	-0.729724	1.64713			0.243	2.14667		0.343	3.87
	Fgd5	0.720317	1.64003			0.23	0.563333		0.25	2.59333
	Amn	-0.576185	1.63742			0.167	2.94		0.277	4.34
	Sipa1l1	0.866939	1.63735			0.277	3.77333		0.25	1.73667
	Stard13	0.777506	1.63545			0.457	1.36		0.397	1.12
	Smg6	0.567342	1.63531			0.383	1.88333		0.223	1.64
	Smim30	0.852127	1.63529			0.23	1.28667		0.21	2.84333
	Anxa6	0.523079	1.63264			0.32	0.67		0.337	3.03333
	Wnt11	0.613497	1.63121			0.29	3.20667		0.23	1.1
	Prep	0.645411	1.6311			0.297	2.15333		0.27	2.65667
	Grk3	0.847393	1.62974			0.197	1.28333		0.433	1.9
	Ldlrad4	0.510257	1.62726			0.27	1.25		0.46	1.33667
	Apaf1	0.641574	1.62554			0.297	1.22333		0.34	1.65333
	Fam110c	-0.516437	1.62345			0.147	3.49		0.43	2.48667
	Cops8	0.536699	1.62273			0.45	3.41333		0.363	1.81667
	Txndc2	-0.44104	1.6224			0.307	1.04		0.183	2.15
	Vdr	-0.57794	1.62234			0.28	2.21667		0.333	1.21
	Plekhm1	1.17116	1.61961			0.343	1.78667		0.387	0.13
	2610035D17Rik	-0.478995	1.61909			0.317	3.37		0.38	3.17
	5430434I15Rik	0.642154	1.6185			0.437	1.22		0.183	2.33
	Gpsm1	0.531444	1.6156			0.487	1.47		0.29	1.90333
	Apbb2	-0.992751	1.6131			0.263	2.54		0.317	2.16333
	Bcas3	0.657747	1.61294			0.213	5.47667		0.2	3.98
	Tram1	0.704725	1.61274			0.31	1.63333		0.333	2.13333
	Ttc28	0.534717	1.61267			0.213	1.93333		0.433	1.04
	4932412D23Rik	1.00842	1.61041			0.233	1.28667		0.33	0.373333
	Fgd6	-0.813428	1.61019			0.18	1.7		0.32	0.58
	Atad2b	0.604783	1.60843			0.197	1.65667		0.443	2.03667
	Mtpap	1.00808	1.60813			0.187	2.55333		0.523	3.74333
	Syne2	-0.363963	1.60806			0.367	1.94333		0.51	1.24333
	Derl1	-0.636755	1.60794			0.473	5.91333		0.403	1.93
	Sufu	0.551217	1.6062			0.42	1.48667		0.373	2.14
	Man1a	0.705187	1.60408			0.36	1.07667		0.12	0.586667
	Efhc1	0.554753	1.60138			0.167	1.54		0.397	1.26333
	Iqgap1	0.61748	1.60003			0.27	2.14333		0.19	1.24333
	Ttc29	-0.772679	1.59951			0.31	0.983333		0.507	1.47667
	Ltbp1	-0.606248	1.59845			0.453	3.10667		0.33	1.59
	Or1j1	-0.976568	1.59639			0.4	1.62667		0.377	1.59667
	Tcf7l2	-0.706002	1.59632			0.42	3.8		0.157	3.25667
	Mysm1	0.61375	1.59583			0.363	1.63		0.28	1.09
	5330439B14Rik	0.807811	1.59527			0.32	1.62		0.29	3.05
	Gata6	0.892887	1.59478			0.413	2.03333		0.367	0.626667
	Sash1	0.574043	1.59396			0.187	0.746667		0.193	2.76
	Map4k3	0.831811	1.59252			0.243	2.97		0.477	1.09
	Pabir1	-0.903476	1.58945			0.47	3.42667		0.343	2.96333
	Trerf1	0.726462	1.58939			0.307	1.85333		0.377	2.39333
	Tnnt3	0.882344	1.58843			0.157	3.81667		0.173	2.63667
	Ccni	0.881201	1.58719			0.49	1.69		0.243	2.59333
	Cspg4	0.627726	1.58134			0.423	1.02		0.223	1.46
	Stn1	-0.696866	1.58103			0.26	5.62333		0.293	3.24
	Glis3	0.795095	1.58058			0.343	2.56667		0.283	2.99667
	Anp32e	0.745915	1.57977			0.283	0.99		0.183	0.01
	1700029N11Rik	0.752518	1.57899			0.6	6.2		0.18	0.0166667
	Wdfy3	0.990329	1.57849			0.163	0.723333		0.257	0.29
	Adcy2	0.875448	1.57849			0.287	1.83667		0.237	0.883333
	Myo18b	0.709201	1.5778			0.373	1.46667		0.32	1.93
	Fam187a	-0.523468	1.57627			0.157	1.1		0.247	1
	Mb21d2	-0.588554	1.57135			0.267	2.32667		0.197	2.29333
	Ntm	-0.467457	1.5703			0.783	2.50333		0.49	1.66
	Zfp655	0.684269	1.56932			0.463	1.09667		0.19	2.85
	Gm35135	0.397372	1.56924			0.267	2.28667		0.213	0.903333
	Zfp365	0.625132	1.56652			0.413	1.76667		0.277	1.20333
	Snx10	-0.448724	1.56419			0.193	1.16333		0.41	1.79667
	Cspg4	0.495891	1.56333			0.183	1.52		0.427	1.05667
	Mylip	0.550136	1.56218			0.247	3.06		0.16	0.776667
	Nrg1	-0.509288	1.56192			0.293	3.4		0.32	3.22333
	Mir3090	0.941621	1.56152			0.34	4.71667		0.227	1.43333
	Zfpm2	-0.82342	1.56141			0.4	3.81333		0.143	1.82
	Col27a1	-0.540548	1.5578			0.267	3.78		0.09	0.303333
	Adcyap1r1	-0.429515	1.55471			0.337	1.53667		0.31	2.30667
	1810013A23Rik	0.614761	1.5525			0.257	3.06333		0.217	1.74667
	Kcnq5	-0.523194	1.55232			0.253	0.91		0.33	1.13333
	Frmd4a	0.86212	1.55215			0.2	0.83		0.283	2.38333
	Mir6387	0.806131	1.55164			0.113	3.99667		0.25	3.08667
	Sod1	-1.23626	1.55128			0.477	1.47		0.153	0.906667
	4930447J18Rik	-0.512559	1.55108			0.313	1.84		0.313	2.54667
	Cracdl	0.692167	1.55101			0.49	1.60667		0.22	2.11333
	Has2os	0.628424	1.54853			0.257	3.38		0.133	0.923333
	Farp1	0.716725	1.54791			0.263	1.54333		0.313	1.75333
	Hddc2	0.782294	1.54747			0.43	1.19667		0.353	2.38333
	Hdgfl1	0.880308	1.54736			0.577	1.39333		0.227	2.13
	Cdh6	-0.559762	1.54672			0.417	3.88667		0.373	0.923333
	1500009L16Rik	0.553323	1.54646			0.243	0.863333		0.387	1.16667
	Prss52	-0.885036	1.54516			0.157	1.84667		0.157	3.68667
	A330102I10Rik	0.889338	1.54472			0.313	3.57667		0.267	1.32333
	Piezo1	0.380546	1.54196			0.287	2.94667		0.237	0.0466667
	Pgf	0.52232	1.53968			0.477	4.45667		0.18	1.9
	Sorbs1	0.807295	1.53808			0.153	0.03		0.2	1.24667
	Suco	0.946646	1.53736			0.243	1.74667		0.33	3.62667
	Susd1	0.429157	1.53697			0.53	3.99		0.28	2.85
	Gm19500	-0.527848	1.53693			0.25	2.03		0.333	1.56667
	Gdap2	0.434641	1.53685			0.317	0.746667		0.257	2.36333
	Ifngr2	0.467477	1.5365			0.233	3.08		0.293	2.24667
	Nwd1	0.553349	1.53485			0.197	1.89667		0.29	2.02667
	Exosc7	-0.409588	1.53467			0.2	1.39333		0.257	2.48333
	2310034O05Rik	0.824277	1.53416			0.317	1.79667		0.303	0.886667
	Fchsd2	0.756919	1.53341			0.337	2.41		0.19	0.283333
	Galntl6	0.905513	1.53296			0.41	7.92333		0.287	0.62
	Or2k2	-0.665278	1.52916			0.39	4.11		0.417	2.34333
	Ptprg	0.700316	1.52885			0.167	8.11667		0.443	2.22333
	Mtdh	0.894567	1.52723			0.153	2.49		0.133	0.0233333
	Btbd3	0.909226	1.52618			0.21	1.99		0.313	1.58
	Mir383	-1.01503	1.52578			0.367	1.94667		0.223	1.01333
	Gm11217	0.418919	1.52547			0.157	4.19667		0.243	1.93667
	Sec31a	1.02071	1.52491			0.39	1.34333		0.413	2.79667
	Pdp1	0.846917	1.52291			0.537	1.55		0.26	1.57333
	Plac1	-0.670325	1.5207			0.28	1.65		0.4	1.84667
	Zfp648	0.684521	1.51992			0.407	2.16667		0.303	2.05
	Asns	-0.492167	1.5188			0.33	3.11667		0.327	2.45
	Serp2	0.697514	1.51808			0.29	4.39333		0.297	2.02333
	Mir7662	-0.637772	1.51693			0.577	1.45		0.253	1.50667
	Plcb1	0.642628	1.51533			0.35	1.30667		0.63	2.14667
	Cdh19	0.704573	1.51474			0.313	1.9		0.293	2.57667
	4930504C09Rik	-0.701184	1.51414			0.207	2.44667		0.273	2.36333
	Myom1	0.742967	1.51179			0.27	1.49333		0.28	2.9
	Gm13986	-0.869695	1.51171			0.557	1.77333		0.197	4.65
	Prickle2	0.586087	1.51123			0.287	3.99333		0.283	1.42667
	Kcnv1	-1.08466	1.5112			0.213	1.44		0.213	2.51333
	Aicda	0.5958	1.50787			0.187	1.8		0.247	1.76667
	Oaz2	0.442387	1.5064			0.36	1.17		0.517	1.51333
	Kpna2	0.712612	1.50554			0.43	1.59667		0.33	2.28333
	Pdzrn4	-0.917558	1.50315			0.273	1.57333		0.25	1.27667
	Garnl3	-0.621995	1.50282			0.233	1.08333		0.14	1.08333
	Fig4	-0.941341	1.50251			0.287	2.92667		0.24	0.67
	Ppargc1a	1.0421	1.50233			0.323	2.89		0.667	3.65667
	Chrd	0.537808	1.50144			0.307	2.52		0.407	2.31667
	Skor2	-0.753174	1.50143			0.3	1.81667		0.343	3.89333
	Zfp462	-0.805882	1.50138			0.28	1.73667		0.417	2.44667
	Sgsm2	0.388596	1.50126			0.34	1.54667		0.317	2.35667
	Dock9	-0.77917	1.50021			0.417	0.563333		0.313	1.11667
	Cdh11	-0.701973	1.49955			0.293	2.20667		0.187	1.65667
	Atp2a3	0.664117	1.49921			0.14	2.12333		0.25	0.69
	Scarb1	0.338338	1.4974			0.18	4.50667		0.533	1.27667
	Kdm7a	-0.915716	1.49736			0.183	2.55333		0.307	2.11
	Csmd2	-0.73189	1.49708			0.263	2.48667		0.28	2.75667
	Rragd	-0.355771	1.49656			0.347	4.31333		0.617	3.52333
	1700057H15Rik	-0.400955	1.49571			0.397	0.536667		0.23	1.19
	Slc10a7	0.620249	1.49569			0.363	1.62		0.427	3.46333
	Elmo1	-0.848496	1.49389			0.27	1.59667		0.257	1.41
	Gphn	-0.46441	1.49347			0.253	0.963333		0.283	2.93
	Gm14634	0.51363	1.49255			0.553	3.10333		0.313	2.07667
	Chchd3	0.73408	1.49174			0.357	2.84667		0.233	1.72667
	Platr10	0.783695	1.49112			0.413	1.69		0.207	1.07667
	Tmem125	-0.801847	1.49054			0.387	1.24667		0.613	2.95
	Tdh	-0.643135	1.48939			0.19	1.06333		0.363	1.43667
	Ambp	-0.689752	1.48838			0.17	3.9		0.367	0.863333
	Tg	0.664585	1.48739			0.35	1.53		0.397	1.9
	Kcnma1	0.953859	1.48735			0.273	1.08		0.33	3.81667
	Elovl6	0.851707	1.48723			0.293	1.73667		0.443	1.74
	Rps24	0.687344	1.48669			0.313	1.51333		0.337	2.44667
	Sdk1	-0.519911	1.48571			0.4	5.41667		0.28	2.21333
	Brwd1	-0.920178	1.48529			0.397	0.993333		0.25	1.96333
	Trim66	0.893541	1.48519			0.203	1.32333		0.47	1.20333
	Aldoart2	-0.592749	1.4843			0.283	2.09		0.257	1.19
	Cysltr2	0.527275	1.48406			0.31	0.936667		0.207	2.1
	Arid1b	-0.725392	1.48366			0.543	1.87667		0.187	1.18333
	Ide	-0.8103	1.48333			0.443	1.71333		0.217	0.753333
	Adamts3	-0.573885	1.48301			0.173	0.953333		0.203	1.60333
	Or4a68	0.948171	1.48174			0.4	1.45333		0.317	1.22
	Tbc1d1	0.742862	1.48163			0.257	3.05333		0.293	2.48333
	Nisch	0.66055	1.47906			0.337	2.78		0.627	3.00667
	Golph3	-0.676157	1.47743			0.453	3.62333		0.277	0.0566667
	Exoc2	-0.499195	1.47717			0.19	1.04		0.237	1.96
	Abat	-0.481303	1.47661			0.26	1.36667		0.507	2.38
	Brip1	-0.499674	1.47625			0.313	1.45667		0.27	1.25
	Kif3c	0.552597	1.47613			0.393	1.21		0.257	1.70667
	Scap	0.711116	1.47592			0.253	2.83		0.19	0.276667
	Polr3a	-0.737509	1.47568			0.41	2.55333		0.16	1.93
	AA387883	0.6728	1.47367			0.2	2.77667		0.19	2.59667
	Ireb2	-0.598299	1.47285			0.36	3.00667		0.213	1.79333
	Sema6b	-0.542592	1.47264			0.37	1.98		0.257	0.956667
	1700017J07Rik	-0.537126	1.47253			0.37	3.52		0.397	2.51
	Aspm	0.847761	1.47242			0.243	2.15667		0.313	4.98667
	4933436H12Rik	0.533178	1.47194			0.243	1.71		0.297	0.886667
	Ndrg1	0.757315	1.47154			0.573	0.783333		0.38	3.84667
	Itgav	0.636897	1.47153			0.447	2.70667		0.27	2.60667
	Efcc1	0.344142	1.47099			0.49	2.25		0.267	1.22
	Nav1	0.795776	1.47039			0.213	1.64667		0.25	2.78667
	Rexo4	0.768364	1.47033			0.197	1.74333		0.33	3.21333
	Arpp21	-0.84632	1.46985			0.293	0.806667		0.63	4.70333
	Lrpap1	-0.55859	1.4689			0.313	1.10333		0.307	1.62
	Cd180	0.658359	1.46684			0.313	0.936667		0.17	3.14333
	Gstt2	0.839965	1.46512			0.343	2.86333		0.25	3.24333
	Kat2b	0.801083	1.46499			0.187	3.30667		0.24	0.496667
	Rgs5	0.525471	1.46489			0.303	0.676667		0.377	3
	Trmt5	0.840959	1.46207			0.327	1.66		0.493	1.54667
	Fmn1	-0.768801	1.4619			0.237	0.946667		0.413	0.773333
	Sema5a	-0.551894	1.46074			0.36	0.83		0.227	0.79
	Pbx1	0.65856	1.45956			0.493	2.76333		0.427	2.30667
	Upf2	-0.626357	1.45934			0.347	3.23		0.347	1.11333
	Parl	-0.343295	1.4589			0.237	1.91667		0.373	2.78
	Wdr70	-0.589304	1.4583			0.187	4.27		0.293	2.54333
	Gm15326	-0.348918	1.4582			0.27	1.01		0.3	3.11
	Gm19689	0.663465	1.45793			0.25	1.18		0.34	1.69
	Sulf2	0.476101	1.45788			0.233	1.56667		0.227	1.06333
	Plekhf1	0.392551	1.4573			0.263	1.74		0.423	1.02667
	Itgav	0.693708	1.45681			0.51	4.38333		0.327	3.27
	C1d	0.756094	1.45673			0.373	5.99		0.33	1.74
	Olfml2b	0.952881	1.45623			0.193	1.21		0.183	2.32333
	Gadl1	-0.712422	1.4534			0.337	1.10333		0.243	1.11667
	6430584L05Rik	-0.447309	1.45188			0.31	1.25667		0.23	0.236667
	Il6	-0.760532	1.45187			0.463	2.03333		0.427	3.45667
	Adgrg6	0.679877	1.45105			0.31	1.72		0.203	1.11667
	Zc3h4	0.44505	1.45058			0.427	2		0.627	7.46667
	Arel1	-0.723506	1.44999			0.38	4.26667		0.68	4.21667
	Gabbr1	0.691052	1.44823			0.273	2.27333		0.323	2.58333
	Bcas3	0.639656	1.44765			0.233	3.49333		0.27	0.98
	Fnip2	0.648835	1.44658			0.427	2.69		0.217	0.836667
	Slc13a1	-0.569171	1.44633			4,51*	#DIV/0!		0.31	1.97667
	Rasa3	0.614306	1.44545			6,12*	#DIV/0!		0.333	1.72333
	Dact1	-0.525276	1.44388			0.2	1.57		0.32	1.09
	Arhgap26	0.402272	1.44315			0.293	0.416667		0.16	1.19333
	Car5b	-0.483243	1.44234			0.243	2.59333		0.287	3.68667
	Tbc1d5	0.614528	1.44165			0.377	0.97		0.34	2.86
	Itpr1	0.752984	1.44081			0.227	0.716667		0.713	3.35333
	Celf2	0.786531	1.44048			0.367	2.58333		0.277	3.14333
	Cd74	-0.56419	1.44013			0.653	0.996667		0.433	2.39
	Gli3	0.662676	1.43996			0.297	1.76		0.26	1.16667
	Ripk3	0.413574	1.43979			0.293	2		0.257	2.60333
	D630003M21Rik	0.383337	1.43958			0.303	1.6		0.397	4.65
	Daam1	-0.673467	1.43948			0.217	1.38		0.377	0.733333
	Clptm1	-0.470471	1.43791			0.323	1.55667		0.21	3.4
	Parva	0.342897	1.43324			0.177	0.876667		0.297	2.36667
	Gm29669	0.739442	1.43299			0.527	3.50333		0.247	3.7
	A730018C14Rik	-0.510282	1.43269			0.29	2.48667		0.233	2.47
	Habp2	0.508206	1.43204			0.493	2.35		0.293	2.05
	Nox3	0.992539	1.43044			0.21	1.15667		0.303	3.51
	Arl6ip5	0.492437	1.43012			0.16	1.07333		0.21	1.23333
	Cds1	0.674893	1.43001			0.433	5.69		0.48	1.94
	Acvr1c	-0.373495	1.42948			0.303	0.606667		0.433	1.58333
	Lyn	0.64159	1.4288			0.34	2.82667		0.28	1.6
	Mex3c	0.900384	1.42845			0.443	2.21		0.307	1.94333
	Acta1	0.45176	1.42739			0.313	1.50333		0.287	2.43333
	Fstl4	-0.583299	1.42714			0.393	3.72333		0.317	0.87
	Atp23	0.441331	1.42703			0.263	1.20333		0.277	0.853333
	C330024C12Rik	0.561441	1.42695			0.237	1.85667		0.317	0.9
	Fkbp5	0.546527	1.42273			0.197	1.94667		0.29	1.98667
	Eng	0.419139	1.42182			0.427	2.31		0.337	1.37333
	Bach1	0.626214	1.42169			0.427	1.93		0.537	2.01
	Adam11	0.778189	1.42143			0.167	3.19333		0.28	1.78333
	Itgb1	0.891863	1.42129			0.28	1.82667		0.173	0.17
	Shroom3	0.630615	1.42055			0.56	3.28667		0.393	2.82667
	Zbtb34	0.688302	1.42005			0.237	4.31333		0.177	0.86
	Adam19	0.466184	1.4195			0.41	2.89333		0.37	1.22667
	Fbxl14	0.898639	1.41948			0.31	2.41		0.217	1.70333
	Serping1	0.664587	1.4184			0.39	2.83333		0.403	1.87667
	Myo5a	0.788827	1.4183			0.24	2.76333		0.19	1.45
	Rnf130	-0.498381	1.41727			0.477	2.24667		0.32	0.62
	Il20rb	0.714231	1.41683			0.4	2.59333		0.28	1.88667
	Toporsl	0.740257	1.4163			0.697	2.10333		0.27	1.97667
	Marcks	0.758515	1.41554			0.243	2.05667		0.243	1.75
	Dnajc24	-0.740292	1.41529			0.223	2.28667		0.14	0.426667
	3110009F21Rik	0.8594	1.41515			0.157	2.35667		0.223	1.44
	Mmab	-0.791955	1.41488			0.313	2.2		0.37	0.266667
	Col28a1	-0.645527	1.41435			0.337	2.38667		0.183	3.89667
	Ptk2b	-0.846592	1.41367			0.303	1.24667		0.347	1.92
	Gypc	0.467821	1.41261			0.38	1.14667		0.097	0.12
	Socs6	0.822908	1.41236			0.543	2.54667		0.253	2.11
	4930542M03Rik	-0.449935	1.41164			0.123	0.34		0.423	1.43667
	Traf5	0.411201	1.40983			0.287	0.483333		0.24	1.55333
	Arhgap31	0.538129	1.40949			0.333	3.95		0.347	2.28667
	Mir344-2	-0.490162	1.40847			0.213	1.84333		0.383	0.633333
	Map6	0.545946	1.40764			0.493	2.78333		0.39	1.74
	Syf2	0.674224	1.40758			0.213	4.21333		0.323	2.20667
	Cacna1d	0.571915	1.4068			0.123	4.01333		0.31	1.28
	Zfp521	-0.697415	1.40661			0.377	1.55333		0.313	0.796667
	Rin2	-0.65058	1.40609			0.297	1.55		0.48	3.60333
	Coq2	0.421656	1.40499			0.353	3.66333		0.2	0.133333
	Actn1	-0.431018	1.40403			0.313	3.38		0.417	1.08
	Lclat1	0.691272	1.40391			0.317	1.6		0.58	4.06667
	0610038B21Rik	0.614031	1.40323			0.27	1.68		0.453	1.20667
	Hdac9	-0.492558	1.4019			0.237	0.736667		0.357	1.16
	Gm16630	-0.817586	1.40139			0.193	1.01667		0.543	0.776667
	Foxa2	1.00702	1.40114			0.433	1.16		0.327	1.36333
	Adgre5	-0.472792	1.40102			0.56	2.54		0.26	0.416667
	Etv3l	-0.697081	1.40062			0.17	1.62		0.297	0.56
	Pudp	-0.791661	1.39886			0.177	0.91		0.187	0.0933333
	Mir7212	0.502454	1.39858			0.273	2.3		0.283	3.32333
	Ube2u	0.396075	1.39808			0.19	0.706667		0.197	0.91
	Tbc1d8b	0.680705	1.39805			0.18	1.05333		0.31	1.42
	Crppa	0.519034	1.39719			0.163	2.09667		0.317	1.77
	Gm5420	0.740589	1.39589			0.307	1.33		0.21	2.09667
	Smap1	0.87097	1.3946			0.173	1.40333		0.133	0.0133333
	Plod2	-0.455646	1.39445			0.257	2.78667		0.357	1.45667
	Mcrs1	-0.449402	1.39424			0.34	1.19333		0.26	0.93
	Gpc6	1.00902	1.39422			0.407	1.12667		0.263	1.55333
	Slc7a4	-0.592502	1.39204			0.483	3.05333		0.483	1.47333
	2310008N11Rik	0.575573	1.39193			0.37	1.26667		0.22	1.01
	Kirrel3	0.73219	1.39118			0.4	2.93333		0.15	3.25333
	Errfi1	0.437506	1.39115			0.37	2.56667		0.097	0.64
	Ltbp1	0.678158	1.38859			0.48	0.546667		0.33	0.19
	Syk	0.565521	1.3846			0.273	0.00333333		0.327	4.59333
	Rnaseh2b	-0.830927	1.38417			0.38	2.66667		0.193	1.46333
	Gmpr	0.801265	1.38271			0.207	1.70667		0.263	1.96
	Ssu72	-0.677721	1.38267			0.31	3.64333		0.627	2.10667
	Tns3	-0.296098	1.38129			0.22	1.89		0.303	2.27
	4930556L07Rik	0.479988	1.38127			0.21	1.23		0.223	1.19
	Mir6408	0.621193	1.38041			0.153	1.17		0.297	1.48333
	Itsn2	-0.579636	1.37989			0.413	2.98667		0.313	1.36
	Isg20	0.632723	1.37902			0.313	3.09667		0.383	2.59333
	Gpld1	0.4493	1.37889			0.527	1.72667		0.333	0.846667
	4930413E15Rik	0.496188	1.37778			0.257	1.20667		0.39	3.25
	Mfhas1	0.398691	1.37743			0.49	1.81667		0.147	1.52667
	Scaf11	-0.627663	1.37579			0.467	3.31667		0.31	1.91
	Oxgr1	-0.578295	1.37407			0.423	1.73667		0.28	4.58333
	Mgat5b	-0.523985	1.37363			0.257	2.80667		0.307	2.04667
	Pknox2	-0.553939	1.37346			0.567	1.66333		0.49	4.33667
	Mdga1	-0.511938	1.37339			0.2	3.31333		0.193	1.90333
	Gm1968	-0.734925	1.37319			0.21	2.04333		0.28	1.95667
	Prkn	-0.961157	1.37205			0.24	2.48333		0.453	1.80333
	Rassf5	0.897209	1.37202			0.24	1.93		0.383	0.973333
	Stk38	0.873596	1.37173			0.28	2.63333		0.503	2.99667
	Ccdc85c	0.579995	1.37081			0.67	2.34		0.217	2.2
	Gm2447	-0.669288	1.37065			0.14	0.296667		0.287	2.08667
	Nudt18	0.341717	1.36986			0.453	1.55		0.513	2.05
	Sorbs2	-0.639829	1.36917			0.177	2.55		0.877	2.71333
	Usp51	-0.445928	1.36895			0.513	2.00333		0.243	2.15
	Robo1	-0.713942	1.36806			0.403	2.07333		0.247	1.61667
	4930564D02Rik	0.707884	1.3676			0.3	1.03667		0.357	2.07333
	Plpp7	0.613805	1.3675			0.217	0.86		0.493	2.32
	Ltbp4	0.485202	1.36548			0.517	0.996667		0.257	0.813333
	Prnd	0.458066	1.365			0.267	1.73		0.467	2.19667
	Sgip1	0.728807	1.3646			0.143	1.98667		0.35	1.85
	Pla2g4a	0.753185	1.36351			0.433	4.26333		0.233	3.17
	Zfp521	0.582402	1.36339			0.153	0.02		0.177	2.99667
	Tbc1d1	0.591011	1.36331			0.527	1.25		0.24	3.74667
	Gm12724	0.513648	1.36296			0.213	1.35667		0.823	2.14333
	Mpzl2	-0.726194	1.36248			0.197	1.24667		0.283	0.436667
	Tmem178b	-0.555165	1.36171			0.153	1.03667		0.27	3.74
	Tox	1.00173	1.36164			0.247	2.4		0.167	0.0366667
	Rxra	0.579685	1.36119			0.607	1.65		0.263	1.47
	H2al1a	0.631311	1.36095			0.293	1.86333		0.397	2.26667
	4921531C22Rik	-0.495851	1.36056			0.457	1.10667		0.203	2.54667
	Zyg11a	0.556008	1.35961			0.48	2.66333		0.17	0.0366667
	Gm12159	-0.926527	1.35916			0.347	1.55667		0.373	3.88667
	Kif16b	0.692835	1.35894			0.373	1.46333		0.467	2.34667
	Ankdd1a	0.648367	1.35855			0.353	1.81		0.387	0.866667
	Igf1r	0.701017	1.35853			0.273	2.19333		0.443	3.71667
	Pabir1	-0.52005	1.35843			0.16	1.97667		0.27	1.02333
	Arhgap22	-0.484836	1.35839			0.31	1.58667		0.22	2.74333
	Ttc4	-0.669722	1.35811			0.263	1.54667		0.31	3.28
	Prickle1	0.700706	1.35776			0.2	3.08		0.543	2.47
	Inpp5b	-0.408439	1.35726			0.19	3.68333		0.26	2.88
	Lrrc32	0.785367	1.35612			0.407	1.53		0.143	1.63667
	Pdlim3	-0.402846	1.35603			0.207	2.16667		0.46	2.38
	Exoc3	-0.675349	1.3554			0.313	3.00333		0.417	3.58333
	Adk	-0.669492	1.35429			0.27	2.35333		0.317	1.79
	Oxr1	0.451375	1.35291			0.16	1.27667		0.4	1.63333
	Rere	-0.618108	1.3524			0.367	0.863333		0.29	1.04667
	Adamtsl1	0.595413	1.35181			0.297	1.48333		0.223	2.28333
	Grhl1	-0.514589	1.35084			0.433	1.79333		0.343	1.49667
	Klhdc4	0.348973	1.3506			0.14	2.67667		0.27	2.27
	Prkar1a	-0.365516	1.35014			0.49	1.74667		0.233	0.553333
	Il15ra	0.458376	1.3495			0.353	1.79333		0.603	0.78
	Gnl2	-0.487523	1.34928			0.173	2.80333		0.233	1.69333
	Cabin1	-0.684419	1.34861			0.29	6.22333		0.24	2.34
	Psma6	0.644777	1.34832			0.12	0.756667		0.283	2.09667
	Slc41a2	-0.455675	1.34766			0.36	0.88		0.32	1.1
	Dpf3	-0.695208	1.34735			0.26	0.796667		0.283	3.60667
	Abcc1	0.415671	1.3473			0.223	2.22667		0.39	1.86667
	Tex29	-0.761805	1.34618			0.453	4.53667		0.37	2.93333
	Tcf21	0.359713	1.34606			0.143	1.38667		0.493	1.83
	Rmdn2	0.537511	1.34568			0.313	1.69333		0.26	1.89333
	1700012A03Rik	-0.707438	1.34468			0.943	0.816667		0.333	1.65667
	Cfap95	-0.390096	1.34325			0.52	2.80333		0.173	1.68333
	Mllt3	-0.554992	1.34309			0.237	3.1		0.287	2.48
	Hapstr1	-0.625828	1.34207			0.39	2.38667		0.233	0.743333
	Wdr72	-0.839534	1.34173			0.437	4.37		0.353	1.69333
	Clca4a	0.721428	1.34163			0.57	0.986667		0.13	2.00667
	Mvk	-0.506246	1.34131			0.7	2.75333		0.36	1.58
	Mir6338	0.669963	1.3408			0.533	1.50667		0.387	0.86
	Defb45	-0.412815	1.34054			0.637	2.84667		0.31	2.44
	Ccdc6	-0.515288	1.34031			0.267	3.33667		0.333	2.98
	D830032E09Rik	0.82132	1.33977			0.407	1.96667		0.263	1.01333
	Mb21d2	0.528083	1.33935			0.337	1.98667		0.157	0.05
	Ctrb1	0.485213	1.33874			0.357	1.70667		0.28	2.46667
	Rapgef5	0.758876	1.33845			0.52	1.71333		0.193	1.25667
	Hdhd3	-0.401703	1.3381			0.297	2.42667		0.43	1.14333
	A230001M10Rik	-0.49406	1.33742			0.327	1.28		0.44	2.43333
	Taok1	0.41212	1.33643			0.16	4.46		0.263	4.92667
	Fgf1	-0.598858	1.33638			0.37	3.67		0.3	2.22333
	Lhfpl2	0.619658	1.33621			0.423	0.686667		0.253	2.44
	Chd9	-0.368968	1.33616			0.32	1.07		0.657	1.10667
	Kcnh1	0.50379	1.33427			0.583	1.98333		0.233	1.82667
	Top1	0.798533	1.33376			0.22	2.20667		0.163	1.67
	Cdh5	0.409784	1.33332			0.173	2.61		0.273	0.916667
	Chchd3	0.812632	1.33323			0.25	2.72333		0.457	3.24333
	Tcim	-0.476701	1.33292			0.36	1.11333		0.173	0.926667
	Polr1d	-0.544388	1.33281			0.157	2.34333		0.383	2.82667
	Six2	1.04652	1.33265			0.267	1.67667		0.507	3.22
	Tln2	0.413568	1.33196			0.223	1.88333		0.297	3.44333
	Opn4	0.360706	1.3318			0.27	1.21667		0.44	2.00667
	Septin8	-0.474593	1.33078			0.21	1.07333		0.343	1.67333
	Pign	-0.360491	1.32909			0.433	1.29333		0.437	1.58667
	Ddx1	-0.546042	1.32884			0.24	5.04		0.41	4.53
	Il34	0.662922	1.32882			0.483	0.923333		0.247	1.07333
	Gm525	-0.760935	1.32822			0.227	1.58667		0.303	2.62
	Bbs9	0.805976	1.32798			0.437	3.19333		0.37	2.07
	Atxn7l3b	-0.792429	1.32568			0.383	1.48		0.437	1.57333
	Gm32200	-0.420883	1.32565			0.433	3.21667		0.44	2.52
	Galnt12	0.681747	1.3256			0.403	0.93		0.27	1.2
	Plbd1	-0.525929	1.32552			0.433	1.07667		0.36	2.74333
	Cacna2d2	-0.503724	1.32551			0.23	2.34667		0.65	3.05
	9630013A20Rik	0.578981	1.32508			0.463	4.63333		0.307	2.44667
	Cacna1h	0.799347	1.32406			0.163	3.32		0.27	1.31333
	A4galt	0.394443	1.32391			0.22	1.49		0.467	2.43
	4931429P17Rik	-0.578677	1.32391			0.273	1.66333		0.3	2.04667
	Zfp148	0.812957	1.32354			0.193	1.19667		0.467	2.50667
	9130015G15Rik	-0.642334	1.32345			0.36	3.91667		0.267	0.846667
	Antxr1	0.890645	1.32267			0.493	2.36667		0.273	2.21333
	Cnot4	0.636662	1.32267			0.31	1.91333		0.143	3.44667
	Zfp516	-0.758269	1.32176			0.707	2.22333		0.483	2.89333
	Togaram2	-0.434589	1.32043			0.82	1.86333		0.323	2.82
	Fign	-0.607149	1.31909			0.49	2.26333		0.44	5.71667
	Prkce	-0.390839	1.3187			0.19	1.53333		0.3	1.74667
	Rack1	-0.715556	1.31869			0.257	1.69667		0.367	1.79
	Timp3	-0.531797	1.31814			0.407	2.12667		0.16	1.83
	Thada	-0.850727	1.31786			0.483	2.85667		0.237	1.24
	Prdm11	-0.794691	1.31756			0.233	1.76		0.347	2.01
	Tnrc6b	0.581939	1.31733			0.243	1.63333		0.227	1.11333
	Vps54	-0.730468	1.31724			0.117	1.38333		0.253	4.69
	Tcf7l2	-0.521839	1.31719			1.04	2.28333		0.313	1.34667
	Trim27	0.393219	1.31701			0.457	2.55333		0.487	1.53
	Atpsckmt	-0.653762	1.31692			0.217	0.673333		0.407	2.01333
	Gm13848	-0.903017	1.31655			0.287	1.62333		0.25	0.886667
	Cdcp2	0.669047	1.31625			0.22	2.39		0.387	2.76333
	Zswim6	-0.443549	1.3157			0.207	1.69333		0.633	4.05
	Adcy7	0.556218	1.31536			0.143	2.65333		0.257	1.39333
	Clmp	-0.450855	1.31474			0.25	1.59667		0.363	1.25667
	Fmnl3	0.458144	1.31454			0.357	2.73		0.403	1.84
	Serpinb7	0.800268	1.31216			0.25	2		0.22	1.56333
	1700123O21Rik	-0.582334	1.31028			0.22	4.30333		0.277	2.35333
	Fgd2	-0.464226	1.31023			0.307	1.95		0.23	1.68
	Mlph	0.515361	1.31022			0.367	1.68333		0.42	1.58333
	Map3k7	0.607504	1.30964			0.25	3.07667		0.29	2.36667
	Ksr1	0.433306	1.30901			0.163	2.36667		0.23	4.04
	Slc38a4	0.86677	1.30825			0.143	2.24667		0.32	3.53
	Mir5118	0.732694	1.30742			0.45	3.61		0.197	1.38333
	2610024D14Rik	-0.618321	1.30712			0.443	1.69667		0.33	2.99667
	Etl4	0.658172	1.30567			0.34	1.70667		0.17	0.753333
	Mbnl3	-0.430805	1.30489			0.213	2.30667		0.273	2.16
	Gm30332	0.846214	1.30486			0.347	1.54667		0.27	1.91
	Lrrk1	0.533994	1.30366			0.243	1.53333		0.21	0.0433333
	1700018B08Rik	-0.434971	1.30311			0.443	2.99333		0.153	1.58333
	Scel	-0.579422	1.30291			0.233	2.74333		0.277	1.98667
	Syde2	0.41613	1.30247			0.427	2.21		0.353	1.70333
	Cnnm1	-0.569042	1.302			0.457	0.6		0.297	1.42
	Carm1	0.566784	1.30122			0.33	2.89333		0.377	2.04667
	Fign	0.850947	1.3004			0.377	1.82		0.23	1.62333
	Tmem232	0.644437	1.29993			0.273	2.29333		0.197	2.07
	Ttyh1	0.705204	1.29987			0.18	3.29333		0.387	0.99
	Ntm	-0.487642	1.29925			0.43	2.58		0.097	0.106667
	Fmn1	-0.876523	1.29909			0.197	2.49		0.53	3.55667
	Sec31a	-0.951907	1.29729			0.64	6.92333		0.257	1.79333
	Tnrc18	0.347392	1.29679			0.257	1.82		0.407	1.59
	Palld	0.676637	1.29672			0.49	2		0.347	2.62333
	Gm20740	-0.69818	1.29671			0.31	1.99333		0.333	0.296667
	AI115009	-0.823151	1.29663			0.407	4.10667		0.303	2.27667
	Fbrsl1	-0.515188	1.29648			0.187	1.56667		0.493	2.67333
	Diaph3	0.868901	1.2962			0.6	1.93		0.373	2.39
	Wdr19	0.505158	1.29556			0.223	0.853333		0.227	0.0933333
	Hectd2os	-0.704545	1.29459			0.27	2.55		0.55	1.24333
	1700061J23Rik	-0.543895	1.29383			0.213	3.03667		0.247	0.85
	Emilin1	0.388126	1.29345			0.167	2.14333		0.307	1.68333
	Nmu	-0.604467	1.29313			0.323	3.38667		0.52	1.22
	Cdh7	0.74248	1.29304			0.293	0.833333		0.223	2.84333
	Tnik	0.648502	1.2928			0.4	3.74		0.263	1.34333
	Lin52	0.784543	1.29276			0.56	2.92		0.37	3.41667
	Cachd1	-0.452841	1.29259			0.123	1.50667		0.397	1.87333
	Spon2	-0.668753	1.29254			0.343	1.67667		0.263	2.57333
	Itsn1	0.763652	1.2924			0.207	1.98		0.423	0.656667
	Ackr3	0.484005	1.29212			0.247	1.22		0.253	2.53667
	Kdr	0.516988	1.29125			0.223	2.00667		0.44	0.916667
	Gcnt1	-0.742181	1.29097			0.183	0.136667		0.14	0.203333
	4930406D18Rik	-0.579921	1.28938			0.273	0.283333		0.337	1.58
	Shroom4	0.707219	1.289			0.297	2.14		0.32	3.82333
	Src	-0.48288	1.28856			0.23	1.63333		0.337	1.52667
	S1pr3	0.62407	1.28853			0.293	2.73667		0.197	5.14333
	Prox1	-0.592491	1.28811			0.183	1.92		0.243	1.74
	Cad	-0.821261	1.28781			0.21	1.07667		0.307	2.16
	2010310C07Rik	-0.4402	1.28664			0.423	3.87667		0.32	1.84333
	Opcml	0.777285	1.28654			0.403	1.33667		0.587	1.06333
	Cyp4b1	0.861199	1.28625			0.27	1.59333		0.247	4.42333
	Tnik	0.509795	1.28551			0.293	1.09		0.117	0.09
	Synj2	0.824648	1.28543			0.243	1.79667		0.277	2.53
	Disc1	0.646125	1.28538			0.193	2.69667		0.39	1.78667
	Hsd17b6	0.560601	1.28535			0.25	2.24667		0.193	2.28667
	Adra1b	0.415463	1.28522			0.34	1.54		0.12	0.883333
	Dock2	-0.59098	1.28515			0.29	2.45667		0.213	3.51667
	Il2	0.569574	1.28489			0.377	1.46333		0.23	0.116667
	6820426E19Rik	0.899119	1.28468			0.177	3.71667		0.33	2.58667
	Vps26c	0.814657	1.28457			0.193	1.55		0.42	3.38
	Ror1	-0.734049	1.28341			0.313	1.50333		0.333	4.05
	Gm839	-0.480179	1.28103			0.193	1.79		0.2	2.24333
	Msantd2	0.697302	1.28099			0.41	4.94333		0.48	1.91333
	Elmo1	0.606171	1.28091			0.163	0.00666667		0.243	3.14333
	Daam1	-0.379773	1.27981			0.33	1.54333		0.223	2.10667
	Cux1	-0.65944	1.27981			0.423	2.31		0.273	2.21333
	Arhgap10	-0.635678	1.27978			0.18	1.94667		0.39	1.88333
	Vcpkmt	0.333452	1.27873			0.403	2.75667		0.34	2.48
	Entpd1	0.733808	1.27819			0.443	1.24		0.277	1.74333
	4930517M08Rik	0.573676	1.27799			0.187	2.53667		0.36	2.73
	Adgrl3	-0.55245	1.27776			0.213	3.49333		0.63	1.21667
	Sfrp1	-0.387683	1.27768			0.563	1.23333		0.127	2.26333
	Dusp2	0.656508	1.27707			0.27	0.956667		0.587	3.34
	Or10p22	0.873555	1.27633			0.53	0.423333		0.263	1.59333
	Setbp1	0.743856	1.27576			0.33	2.40667		0.317	1.44
	NA	0.623851	1.27482			0.327	1.57		0.263	0.793333
	Cyp26b1	0.61821	1.27464			0.543	2.11		0.453	1.2
	Atp5po	0.857994	1.27449			0.243	3.22333		0.353	0.946667
	Zfp36l2	0.471491	1.2738			0.537	1.32		0.577	2.21
	Nfat5	0.343271	1.27365			0.377	1.61667		0.32	2.86333
	E130114P18Rik	0.431369	1.27297			0.32	1.39		0.38	3.01667
	A730004F24Rik	-0.689334	1.27295			0.387	0.926667		0.28	1.40667
	Gm35496	-0.338695	1.27282			0.227	0.633333		0.263	1.55333
	Lsamp	-0.6169	1.27255			0.31	1.45		0.23	2.31333
	D030068K23Rik	0.576877	1.27216			0.39	1.78667		0.147	3.42667
	Ndufs1	-0.562246	1.27215			0.3	1.14333		0.37	1.85
	Sez6l	-0.613266	1.27201			0.25	2.12		0.31	1.47
	Iigp1c	-0.554694	1.27184			0.173	1.10333		0.187	1.31333
	Sp5	0.800545	1.27138			0.26	0.686667		0.313	2.92
	4933411E08Rik	0.717628	1.27022			0.17	0.933333		0.247	2.11667
	Bach2	0.714378	1.27019			0.453	2.06667		0.38	1.22333
	Mir3068	0.720422	1.27014			0.393	4.58		0.453	1.57333
	Bcl11b	0.614957	1.26988			0.12	0.72		0.443	2.28333
	Nmur2	0.566133	1.26879			0.537	2.37667		0.373	1.5
	Med13l	-0.588532	1.2687			0.503	4.15667		0.473	2.46667
	Rnf144b	-0.378399	1.26854			0.283	1.33		0.313	1.58
	Rbbp6	-0.477005	1.26815			0.227	2.16667		0.557	2.1
	4930509E16Rik	-0.56892	1.26782			0.237	1.94667		0.22	2.16667
	Ackr3	0.625308	1.26774			0.477	0.673333		0.203	3.26
	Dok5	0.583291	1.26765			0.227	5.45		0.287	1.74
	Lrp1b	0.646485	1.26761			0.36	2.35333		0.287	3.10667
	Rprd1b	-0.557505	1.26665			0.373	2.02		0.28	1.35333
	Ccn3	-0.747957	1.26639			0.31	1.53667		0.353	2.98667
	Gas7	-0.472607	1.26627			0.367	3.95667		0.233	1.78667
	Enpp6	-0.424051	1.26492			0.41	1.76		0.323	2.54
	Frmd4b	0.439996	1.26463			0.24	1.38		0.357	2.35333
	Anks6	0.670831	1.26438			0.24	1.79667		0.367	1.99333
	4930500F04Rik	0.576639	1.26429			0.287	3.78		0.197	2.09667
	Dnai1	-0.650549	1.26416			0.257	1.28333		0.263	2.39667
	Fzd10os	-0.407122	1.26415			0.377	1.94667		0.167	1.99667
	Adcy5	0.429738	1.26394			0.387	1.73667		0.327	1.01333
	Nek10	0.609943	1.26387			0.23	1.50333		0.19	2.70667
	Serpine2	0.699703	1.2638			0.31	3.87333		0.46	0.516667
	3300005D01Rik	0.824799	1.26345			0.47	1.89667		0.39	1.53667
	Ndrg1	0.701617	1.26317			0.73	2.63333		0.31	2.27333
	Elmo1	-0.566871	1.26212			0.5	3.96667		0.323	2.04333
	Gm6249	0.549989	1.2609			0.363	1.18333		0.41	1.44333
	Ppp1r12a	-0.492852	1.26067			0.247	0.996667		0.407	2.07
	Tcf7l2	-0.793837	1.26065			0.26	4.15667		0.717	2.31333
	Piezo2	0.543198	1.26021			0.243	1.63667		0.247	1.38
	4930527G23Rik	0.85114	1.2595			0.22	1.60333		0.46	3.87
	1700024I08Rik	0.700031	1.25921			0.233	1.28333		0.45	1.15333
	Thsd7a	0.703046	1.25907			0.3	2.56667		0.297	1.18333
	Crocc	0.505594	1.25877			0.52	1.57333		0.27	2.99
	Syne1	0.481418	1.2583			0.16	1.64333		0.477	2.48333
	Fam110b	-0.436402	1.25784			0.463	2.48667		0.393	1.48333
	Lncbate1	-0.522879	1.25775			0.373	1.55333		0.31	1.07667
	Lhx4	0.533976	1.25769			0.387	1.80333		0.387	1.5
	Psd3	0.587715	1.25766			0.373	1.32		0.407	3.22333
	9430078K24Rik	0.559242	1.25735			0.143	1.28		0.337	3.16
	Lncpint	-0.450734	1.25703			0.26	2.24333		0.44	1.13
	Srgap1	-0.614415	1.25598			0.57	0.716667		0.297	1.71333
	Gm19585	-0.632356	1.25591			0.447	1.13667		0.34	1.48667
	Ppp1ccb	-0.496997	1.25581			0.22	1.06333		0.18	0.423333
	Grk5	0.430451	1.25532			0.587	3.34333		0.307	0.81
	Ifih1	-0.784899	1.25448			0.247	1.63		0.253	3.12333
	Card10	-0.490068	1.25419			0.203	1.41333		0.31	3.20667
	Mettl4	0.659729	1.25409			0.273	3.00333		0.347	2.01667
	5031425F14Rik	0.372594	1.25365			0.273	2.31333		0.337	1.72333
	Gpr149	-0.712727	1.25355			0.29	2.31		0.263	1.10667
	Apbb2	0.592934	1.25353			0.203	1.45333		0.217	1.32333
	Myo1b	0.563796	1.25347			0.4	1.43		0.497	1.91333
	Asah1	0.787008	1.25288			0.47	2.46		0.307	1.02
	Mir6934	0.383334	1.25277			0.233	3.91333		0.353	1.67
	St8sia2	0.758095	1.25274			0.243	3.50667		0.3	2.53333
	Or11j4	-0.625049	1.25219			0.44	2.73667		0.397	1.87
	Thsd4	-0.506038	1.25211			0.29	3.61		0.177	1.99667
	Sema6a	0.574808	1.25207			0.233	1.15667		0.24	0.92
	Plce1	-0.744915	1.25194			0.42	2.01667		0.173	2.44333
	Gm4668	0.716871	1.25109			0.357	1.63		0.19	1.73667
	Fam107b	0.53644	1.24981			0.317	4.08667		0.27	0.886667
	Caln1	0.574338	1.24881			0.25	1.00333		0.167	2.77667
	Mc5r	0.889517	1.24874			0.23	3.75667		0.3	2.10333
	Pvt1	-0.458337	1.24835			0.273	0.356667		0.347	1.94
	Tmem19	-0.453169	1.24822			0.397	3.29667		0.477	1.56333
	Kif5c	-0.401425	1.24787			0.27	1.56667		0.303	1.31667
	Rasd2	0.587453	1.24737			0.287	0.99		0.213	2.55
	Frmd6	0.655554	1.24703			0.377	6.82667		0.27	1.25333
	Nf2	-0.715367	1.24689			0.3	1.75333		0.34	2.17
	Ptprg	0.560495	1.24675			0.183	2.92		0.27	1.89
	Ptpru	0.499707	1.24547			0.437	2.17		0.25	2.60667
	Gm12724	0.713866	1.24536			0.193	0.733333		0.233	1.91667
	Dlg2	-0.692062	1.24528			0.36	1.16333		0.16	3.00667
	Rps6ka2	-0.588087	1.24521			0.543	0.896667		0.31	1.16667
	Eml1	0.507955	1.24463			0.297	1.14667		0.23	1.89333
	Veph1	-0.314295	1.24433			0.523	1.36		0.333	0.78
	Mylk4	0.716801	1.24408			0.217	1.36667		0.2	1.87333
	Sema6d	0.766533	1.24388			0.27	0.97		0.633	1.36
	Car13	0.497925	1.24364			0.257	1.87667		0.243	0.783333
	Aoc3	-0.384427	1.24362			0.47	1.53333		0.313	0.58
	Adamtsl2	0.631587	1.24323			0.273	2.11667		0.29	1.71333
	4930473O22Rik	-0.511942	1.24314			0.293	1.11333		0.397	0.656667
	Grb14	-0.338359	1.24311			0.147	1.56667		0.527	1.59
	Osbpl3	0.621363	1.24288			0.447	2.98667		0.143	1.05667
	Tmx1	0.53552	1.24234			0.43	1.61333		0.497	2.81667
	Eps8	0.484751	1.24226			0.233	1.89333		0.46	2.03
	Sipa1l3	0.494234	1.24194			0.297	2.15333		0.6	1.11
	2900026A02Rik	-0.522555	1.24161			0.313	2.19		0.34	1.72667
	Mzf1	0.5586	1.24124			0.277	1.15333		0.26	1.59667
	Vps45	-0.397524	1.24121			0.24	1.36667		0.307	0.883333
	Eif2s2	0.951897	1.24109			0.197	1.97667		0.323	0.933333
	Plekhb2	-0.711453	1.241			0.32	2.27667		0.207	1.19333
	Cfap54	-0.477014	1.23996			0.617	2.54333		0.257	0.686667
	Arl4a	0.433098	1.2394			0.38	2.29333		0.373	4.59
	Otud7a	0.37917	1.23895			0.567	4.00667		0.323	3.28
	Nipsnap2	-0.471053	1.23873			0.273	3.14		0.26	1.95333
	Mospd4	-0.687008	1.23859			0.36	0.723333		0.263	2.66333
	Efna5	-0.560513	1.23849			0.353	2.51667		0.207	1.43333
	Nf2	-0.615156	1.23818			0.313	0.94		0.303	1.16667
	Ncoa3	0.503858	1.23762			0.317	1.54667		0.273	0.7
	Stn1	0.560006	1.23729			0.45	5.22		0.38	2.92667
	Col5a2	0.622383	1.2369			0.647	1.91		0.067	0.0333333
	Chat	0.687009	1.23689			0.25	1.9		0.29	1.32333
	Diaph3	0.56684	1.23681			0.273	1.65333		0.157	0.676667
	Chst15	0.811275	1.23651			0.4	4.03		0.217	1.27667
	Dmac1	-0.62858	1.23651			0.21	2.45333		0.29	1.04
	Slc12a8	0.369123	1.2363			0.263	1.88667		0.36	1.13333
	Nav2	0.520028	1.23596			0.323	1.29667		0.347	0.986667
	Rasgrp3	-0.421251	1.23521			0.21	1.14		0.257	1.68667
	Dnah9	-0.664813	1.23489			0.293	1.27667		0.313	2.15
	Slc66a2	0.494112	1.23402			0.177	0.993333		0.307	2.07
	Trim2	-0.41103	1.234			0.433	1.84333		0.163	1.22667
	Bgn	0.750992	1.23392			0.19	3.08667		0.233	1.79333
	Ccn6	0.348983	1.23366			0.297	1.21		0.217	0.933333
	Ptpn5	0.663883	1.23355			0.38	2.42		0.47	2.45
	Nrxn3	0.738352	1.23317			0.543	2.75		0.49	1.48333
	Serpinh1	0.253192	1.23316			0.3	2.11		0.913	1.96333
	Plbd2	-0.380233	1.233			0.39	2.73333		0.423	3.06
	Col4a3	-0.539303	1.2325			0.283	2.52333		0.45	1.53333
	Omd	0.583107	1.2323			0.367	1.66		0.343	2.76
	Gm20098	0.42632	1.23229			0.317	2.36333		0.3	1.81667
	Myh13	-0.418966	1.2321			0.2	1.14333		0.217	1.85333
	Ldlrad3	0.530769	1.23173			0.343	2.88		0.2	2.03667
	Mcu	0.803062	1.23151			0.193	2.05333		0.54	5.69667
	AY702102	0.761842	1.23119			0.22	1.26333		0.173	1.01333
	Larp4b	-0.807306	1.23114			0.413	3.78333		0.277	1.98667
	Kcnj15	0.393969	1.23068			0.283	1.79333		0.547	1.53
	Pcdh7	0.698733	1.23052			0.277	2.09333		0.267	4.07667
	1700063D05Rik	-0.702452	1.23047			0.557	1.16667		0.207	1.02667
	H13	0.650392	1.23033			0.41	1.78333		0.2	0.526667
	Zfp423	0.473949	1.22993			0.55	5.21667		0.18	2.29
	D030025E07Rik	-0.68962	1.22974			0.313	1.69667		0.17	0.783333
	Bhlhe40	0.767402	1.22964			0.337	1.90667		0.323	2.83667
	Lrrtm4	-0.590348	1.22914			0.347	2.30667		0.24	2.31
	Gm11426	0.625455	1.22907			0.46	3.46667		0.397	1.43667
	Tmc1	-0.402181	1.22899			0.13	2.89		0.31	2.31
	Lrrc4c	0.774931	1.22885			0.42	3.83333		0.407	1.88667
	Rgs3	0.358912	1.22879			0.443	6.21333		0.313	1.29
	Pbx4	-0.448445	1.2287			0.213	2.32		0.267	3.49333
	Ywhah	0.523448	1.22824			0.36	0.993333		0.277	2.65
	Mir465	-0.741593	1.22703			0.24	1.71667		0.42	1.07333
	Tenm2	0.693785	1.22695			0.407	2.16		0.273	1.02667
	S100a16	0.63041	1.22691			0.123	0.71		0.403	1.34667
	Sall1	-0.345159	1.22635			0.25	3.11667		0.29	1.21667
	Lgals3	0.602329	1.2262			0.54	3.17333		0.373	2.29333
	Mlip	0.681393	1.22603			0.363	1.43333		0.327	7.64
	Sall3	0.514529	1.22522			0.347	0.906667		0.497	1.94667
	Snx18	-0.481625	1.22459			0.47	2.70667		0.35	1.91
	Trim9	0.614512	1.22458			0.337	1.28333		0.507	2.08333
	Edar	-0.388348	1.22453			0.263	0.87		0.427	2.69667
	Sem1	-0.649989	1.22453			0.453	3.25667		0.317	3.08667
	Cdh20	0.783525	1.22446			0.33	2.37333		0.503	1.48667
	Plekha7	0.577706	1.22443			0.26	1.36333		0.213	0.75
	Prep	0.907755	1.22419			0.217	1.22		0.56	1.50667
	Cdk7	0.556843	1.22391			0.457	1.34		0.293	3.26333
	Nrg2	-0.581564	1.22387			0.237	4.15		0.373	2.79333
	Tpk1	-0.731395	1.22374			0.323	1.24		0.45	2.36333
	Slc28a1	0.37789	1.22314			0.6	1.25		0.347	0.456667
	Cit	-0.65806	1.223			0.567	4.16667		0.287	8.06667
	Commd8	-0.864992	1.22246			0.34	1.7		0.233	0.94
	Mir490	0.861455	1.22235			0.327	2.37		0.163	1.26667
	Prox2	0.368767	1.22211			0.593	1.02		0.26	1.72
	Nifk	-0.440785	1.2219			0.153	0.473333		0.227	2.92667
	Loricrin	-0.356879	1.22133			0.49	1.57333		0.397	0.976667
	AI463170	0.341523	1.22089			0.127	1.15667		0.397	5.42
	Kirrel1	0.663609	1.22035			0.4	2.17667		0.387	4.09333
	Fpgs	0.344005	1.22005			0.543	2.87667		0.35	2.03333
	Rspo3	-0.531967	1.2196			0.53	1.23667		0.547	1.59
	Dnah8	-0.457862	1.21956			0.303	1.03667		0.313	1.52
	Mir92-1	0.519163	1.21913			0.217	1.62667		0.32	2.88333
	Mical2	0.529218	1.21899			0.287	1.49667		0.123	0.0966667
	Adprh	0.562101	1.21764			0.387	0.82		0.277	1.67667
	Cand1	0.691853	1.21742			0.31	1.03333		0.32	1.17333
	Angpt1	-0.634924	1.21714			0.52	3.02		0.277	4.02333
	Cacnb2	-0.311563	1.21688			0.387	1.13333		0.26	3.59
	Mir7227	0.676063	1.21663			0.28	0.94		0.487	2.51667
	Fyn	0.613445	1.21626			0.293	2.16333		0.567	3.43667
	Spink1	-0.556468	1.21607			0.2	1.96333		0.183	0.613333
	Spdl1	0.541331	1.21581			0.453	1.98667		0.27	0.206667
	Trib1	0.38996	1.21526			0.5	3.21667		0.317	1.87
	Grin3a	-0.500852	1.21427			0.23	1.34		0.31	1.57333
	Spin1	0.51169	1.21417			0.137	0.08		0.317	2.09
	Tac1	0.55405	1.21379			0.497	5		0.267	1.27
	Gm805	0.786443	1.21319			0.34	0.993333		0.323	2.02
	Cln8	-0.690032	1.21255			0.343	1.92667		0.277	1.46333
	Erc2	-0.455888	1.21243			0.28	3.37		0.38	1.37333
	Sox10	0.469369	1.21236			0.217	3.82667		0.257	1.49
	Scn10a	-0.685366	1.21203			0.197	0.45		0.183	1.67333
	Slc36a3	0.37758	1.21171			0.377	2.25667		0.307	2.29333
	Tenm3	0.529285	1.21138			0.373	2.65		0.363	2.12
	Gm12633	-0.889427	1.21132			0.347	1.94		0.287	2.4
	Fam240b	-0.755642	1.21107			0.323	2.67667		0.227	3.42
	Gm20125	-0.438445	1.21098			0.343	1.91667		0.247	3.8
	Amotl2	0.350292	1.2109			0.24	1.85		0.25	2.35333
	Macroh2a1	0.682647	1.2108			0.36	2.26		0.493	2.23333
	Fli1	0.716038	1.2106			0.263	3.08667		0.393	4.85667
	Terf1	0.670093	1.21053			0.197	2.07667		0.23	2.56667
	Mettl4	-0.709106	1.21013			0.567	1.21		0.097	0.0366667
	D630033O11Rik	0.330495	1.20991			0.493	1.74333		0.283	2.21333
	Cdca7l	0.656492	1.20971			0.197	2.34333		0.353	0.316667
	Or13c7d	0.829746	1.20956			0.48	1.9		0.357	2.46
	Trabd2b	-0.69701	1.20924			0.373	0.583333		0.383	1.28
	Ncor2	0.396481	1.20921			0.35	1.62667		0.373	1.68333
	Ms4a10	0.755033	1.20912			0.37	1.17667		0.347	1.7
	Cc2d2a	0.81161	1.20912			0.21	2.15667		0.343	2.27667
	Col4a3	0.623468	1.20892			0.36	3.22333		0.37	1.39333
	Gatad2b	0.609591	1.20885			0.387	1.61333		0.28	4.48333
	Glra2	0.893949	1.20849			0.213	2.82667		0.257	2.30667
	Arhgef10	-0.553003	1.20845			0.313	7.9		0.287	0.743333
	Ankle2	-0.847395	1.20782			0.46	3.87333		0.267	2.37
	Drc1	-0.399412	1.20773			0.323	4.29		0.56	2.52333
	Rpl37a	-0.579026	1.2069			0.26	3.28		0.263	1.90333
	Sel1l3	0.796045	1.20668			0.28	1.43667		0.33	5.19333
	Rplp2-ps1	0.403365	1.20639			0.247	1.89		0.27	0.886667
	Abcc2	-0.661647	1.20613			0.323	2.53667		0.197	1.16
	Atxn1l	0.395593	1.20613			0.387	1.36		0.343	2.26
	Pcnx1	0.815049	1.20597			0.37	4.35667		0.26	2.12667
	Zmym6	-0.376946	1.2058			0.687	4.27		0.193	2.34333
	Rassf8	-0.710228	1.20576			0.257	2.13333		0.247	1.33333
	Bco1	0.520182	1.2054			0.297	1.83333		0.287	1.92333
	Fbxo11	0.607224	1.20504			0.24	3.91		0.53	6.00667
	Reln	-0.511824	1.20495			0.233	1.26333		0.467	2.50667
	Rassf8	0.634266	1.20494			0.237	4.41		0.303	1.41667
	Dgkd	0.699622	1.20455			0.313	1.63333		0.17	1.45333
	Cd247	-0.472489	1.20453			0.293	2.57		0.283	0.746667
	Gm5083	0.686094	1.20441			0.247	1.26		0.28	1.98667
	Akap7	-0.283941	1.20437			0.167	2.31		0.233	2.63333
	Rxra	0.528432	1.20422			0.343	1.41667		0.263	1.18333
	Epb41l4a	-0.614431	1.20422			0.327	2.52667		0.227	1.76667
	B130024G19Rik	0.64942	1.20411			0.283	1.35333		0.333	1.14333
	Pde4b	0.404894	1.20388			0.503	2.78333		0.297	1.68333
	Enc1	0.366806	1.20336			0.163	1.14333		0.333	3.45333
	Qrfp	0.478348	1.20322			0.567	2.12667		0.207	3.24667
	Mcf2l	-0.685788	1.20267			0.257	0.99		0.377	1.56333
	Creb3l2	0.33424	1.20259			0.427	8.61333		0.203	1.19
	Med30	0.432714	1.20256			0.277	2.73		0.253	1.81333
	Gm5141	0.680631	1.20192			0.36	1.06		0.157	0.606667
	Rbms2	0.341975	1.20187			0.18	2.73667		0.17	0.86
	Flt1	0.509775	1.20174			0.243	3		0.26	2.75333
	Cdh6	0.710787	1.20157			0.27	3.47333		0.347	1.18667
	2300002M23Rik	-0.427437	1.20116			0.697	1.69667		0.237	2.26
	Cryab	0.575107	1.20099			0.597	2.02333		0.343	1.8
	Smarca5	-0.590438	1.20082			0.343	1.52667		0.27	1.90667
	Rad18	0.645197	1.2004			0.43	0.813333		0.393	1.93333
	5430440P10Rik	-0.782187	1.19945			0.34	2.65667		0.153	1.50667
	Lif	0.73371	1.19917			0.46	1.14333		0.26	1.75
	4933412E24Rik	0.804654	1.19874			0.217	0.643333		0.357	2.11333
	Cemip2	-0.429517	1.19865			0.34	1.06667		0.363	1.45667
	Inpp4b	-0.677665	1.19861			0.3	2.13333		0.287	3.56667
	Gpm6a	0.948123	1.19829			0.087	2.17667		0.42	1.26667
	Rad51b	0.870819	1.19653			0.31	2.63333		0.18	3.18
	Ly6l	-0.632084	1.19648			0.373	1.28667		0.517	4.96
	Rap1gap	-0.322061	1.19563			0.51	1.68		0.263	0.563333
	Zfp423	-0.357429	1.19525			0.273	1.60667		0.187	0.9
	Mir1954	0.648981	1.19522			0.517	1.98667		0.503	1.19667
	Arid5b	-0.28629	1.19487			0.643	1.29667		0.173	2.27667
	Myo1d	0.626572	1.19481			0.203	3.09333		0.223	2.35667
	Mir3080	-0.673136	1.19459			0.663	1.29667		0.22	1.04333
	Wnt2	0.568783	1.19456			0.333	2.46333		0.397	3.96667
	Hhla1	-0.451004	1.19416			0.3	2.67333		0.27	1.66
	Insig2	0.382549	1.19318			0.34	1.33333		0.637	1.65
	5830428M24Rik	-0.452891	1.193			0.187	2.27333		0.383	1.02667
	Prkg1	-0.390879	1.19296			0.287	3.49333		0.417	1.41
	Snx19	0.625251	1.19254			0.377	4.4		0.183	1.61333
	Vegfc	-0.787492	1.19241			0.423	1.72333		0.343	3.21333
	Trpc7	-0.669191	1.19199			0.28	0.866667		0.25	2.48333
	Adgrv1	0.357151	1.19147			0.16	1.99		0.157	1.43667
	4930404H11Rik	-0.695982	1.19135			0.327	0.813333		0.363	1.56333
	Gstm3	-0.642367	1.19132			0.337	2.61		0.273	1.36667
	Prss52	-0.62544	1.19022			0.343	1.39667		0.263	5.05333
	Ppp1r3g	0.659594	1.19			0.197	1.04		0.173	1.09
	Ddx1	0.508586	1.18979			0.307	2.52333		0.353	1.24667
	Agtr1b	0.614211	1.18976			0.297	1.77667		0.26	1.85667
	Slc25a4	-0.385705	1.18971			0.2	1.11667		0.303	1.19667
	Rbm19	0.708247	1.1895			1.15	7.54667		0.32	3.31667
	Arid4b	0.687788	1.18935			0.283	2.16667		0.267	1.27
	Sorbs2	0.539929	1.18907			0.413	2.51333		0.173	2.67
	Gm32123	0.622573	1.1888			0.24	0.0866667		0.403	1.82667
	Zfp641	-0.36342	1.18875			0.257	3.16667		0.29	2.20333
	Secisbp2l	-0.599368	1.1881			0.47	1.23667		0.293	1.38667
	Ank3	0.663147	1.18708			0.313	2.37333		0.29	2.59
	Mir1958	0.755255	1.18605			0.223	2.99		0.347	1.33
	Slit3	0.685128	1.1854			0.3	2.78333		0.337	5.18333
	4930544G11Rik	-0.654946	1.18464			0.38	1.57333		0.153	0.76
	Dock5	-0.794848	1.18433			0.547	1.01333		0.503	1.53667
	Spry2	0.509755	1.18421			0.453	1.75333		0.307	2.17333
	Fign	0.896464	1.18413			0.297	1.46667		0.403	0.216667
	1700028P15Rik	0.62405	1.18409			0.22	4.81		0.2	0.596667
	Got2	-0.432367	1.18394			0.443	1.68667		0.42	2.65667
	Nol4l	0.363136	1.18318			0.333	1.45667		0.21	0.533333
	C230029F24Rik	-0.910911	1.18317			0.19	1.86667		0.21	1.63667
	Lrrc25	0.411444	1.18305			0.467	3.16		0.407	1.59
	Colq	0.772587	1.18305			0.22	1.11667		0.283	1.95333
	Trhde	-0.575194	1.18291			0.187	2.69		0.22	3.75333
	Kcng2	-0.359707	1.18274			0.163	3.55333		0.193	5.64
	Stim2	-0.550349	1.18261			0.187	1.93		0.393	2.24333
	B4galnt1	-0.473127	1.18222			0.417	1.56		0.203	1.35667
	Ypel5	0.450898	1.18209			0.257	2.02667		0.277	1.95
	Bltp3b	-0.442488	1.18184			0.187	1.70333		0.25	2.47333
	Ppp2r5c	0.726936	1.18183			0.303	3.69		0.383	2.82667
	Ankrd34b	-0.584609	1.1815			0.3	2.01667		0.133	1.35333
	Sipa1l3	0.347353	1.1815			0.383	2.47667		0.397	1.54
	Gm14827	0.768179	1.18149			0.287	1.09333		0.35	1.33
	Gm2516	0.809018	1.18136			0.473	1.63		0.35	2.65667
	Tcim	0.49611	1.18117			0.363	1.4		0.313	1.7
	Fchsd2	0.460743	1.18083			0.303	1.57		0.277	1.18333
	Epas1	0.614971	1.18011			0.243	0.773333		0.403	1.01333
	A930009A15Rik	-0.58542	1.17977			0.31	3.22333		0.16	0.163333
	Rragc	-0.716629	1.17956			0.22	1.47667		0.39	1.8
	Creb3l2	-0.397775	1.17903			0.25	1.37333		0.31	1.12333
	Or10ad1	-0.391668	1.17902			0.263	1.21		0.147	2.43333
	Prr5	0.411706	1.17862			0.377	1.91		0.22	0.106667
	1700026D11Rik	-0.709136	1.17834			0.153	0.04		0.147	1.54333
	Dagla	-0.656468	1.17826			0.44	1.32333		0.29	3.18667
	Lyzl1	-0.477637	1.17812			0.223	1.64		0.333	2.59
	Frmd4a	0.416321	1.17809			0.303	2.66333		0.19	1.84667
	Fry	0.531216	1.17799			0.32	2.16667		0.317	1.52333
	Pals2	0.424069	1.17796			0.423	0.983333		0.29	1.16
	Magea13	-0.703958	1.17756			0.503	1.82333		0.32	0.886667
	Tspan11	-0.400225	1.17751			0.287	1.58333		0.327	2.44667
	Gfra2	0.703703	1.17743			0.257	1.71333		0.253	1.47
	Pate5	-0.466913	1.1772			0.297	3.39667		0.423	2.49333
	Tmprss9	-0.334118	1.17697			0.547	2.01333		0.203	2.36667
	Edar	-0.538179	1.17668			0.143	1.17667		0.273	1.24333
	Map3k1	-0.270331	1.17644			0.203	3.53667		0.193	0.826667
	Ifnk	-0.654518	1.17631			0.323	2.82333		0.447	2.86667
	Rab13	0.403611	1.17626			0.4	1.52667		0.193	1.00333
	Map2k1	-0.709995	1.17625			0.24	2.94667		0.313	0.936667
	Avpr1a	-0.484075	1.17609			0.22	2.04333		0.383	2.88
	Efnb2	0.805868	1.17605			0.38	1.91667		0.247	1.67667
	Shisa2	-0.417721	1.17595			0.227	3.60667		0.563	0.59
	Zbtb46	0.487734	1.17594			0.28	3.91333		0.353	8.03
	Acsl4	0.825202	1.17571			0.22	2.71667		0.213	4.53333
	Rfx8	0.599362	1.17563			0.537	3.50667		0.397	2.52
	Fam135a	-0.411899	1.17559			0.34	1.26333		0.213	3.59667
	Shroom4	-0.655765	1.17558						0.237	2.32
	Snora41	0.900716	1.17558						0.4	1.85667
	1700128A07Rik	-0.549321	1.17526						0.463	1.45667
	Ifitm10	1.03721	1.17509						0.253	1.85333
	Cdk5rap2	-0.329288	1.17487						0.183	0.426667
	4930542M03Rik	0.401546	1.17463						0.393	9.52
	Pald1	-0.57089	1.17448						0.263	3.12667
	Ntrk2	0.78139	1.17439						0.48	1.90667
	Rassf3	0.667394	1.17419						0.197	2.21667
	Mtus1	-0.392908	1.17417						0.297	1.47
	Rdh10	0.443484	1.17408						0.273	2.46667
	Gm15501	-0.573083	1.17378						0.287	2.68333
	Egflam	-0.365192	1.17358						0.303	1.22667
	C430042M11Rik	0.553782	1.17344						0.26	1.31333
	Osbpl3	0.557559	1.17327						0.25	4.58333
	C130060C02Rik	-0.859789	1.17325						0.213	0.85
	Rad54l2	0.666872	1.17323						0.147	1.56667
	Igf2	-0.676739	1.17246						0.287	3.57333
	D030025E07Rik	-0.60248	1.17236						0.53	0.906667
	Tfap2c	0.79672	1.17192						0.26	4.68667
	Sart1	-0.524505	1.17063						0.407	2.95667
	6430553K19Rik	0.684334	1.17027						0.173	1.13
	Garin2	0.680792	1.17009						0.14	1.54333
	Pard3b	-0.412612	1.16924						0.267	4.90333
	Tdh	0.52305	1.1692						0.167	1.79333
	Tex14	0.710709	1.16904						0.36	1.97
	Agfg2	0.68991	1.16901						0.297	1.88667
	Zfat	-0.762641	1.16896						0.243	1.07667
	D5Ertd579e	0.585465	1.16853						0.213	1.99
	Cep68	0.612048	1.16847						0.333	0.95
	E230016M11Rik	0.614473	1.16843						0.267	1.40333
	Zfp365	-0.439589	1.16842						0.237	2.03333
	Ubtd2	0.524354	1.16742						0.3	2.85333
	Med13l	0.449406	1.16723						0.233	1.24667
	Spin1	0.638095	1.16721						0.187	1.19
	Grm7	-0.886247	1.16703						0.33	3.54667
	Fndc7	0.315037	1.16672						0.39	2.06
	Adk	-0.522059	1.16647						0.32	2.71
	Cops8	0.381867	1.16611						0.21	1.11667
	Rhobtb3	0.82804	1.1661						0.477	2.75667
	Gm20125	0.51756	1.16587						0.397	2.33667
	Sdcbp	0.447812	1.16559						0.353	2.10667
	Tax1bp1	-0.42844	1.16539						0.23	1.59333
	Tmem35a	0.443296	1.16509						0.32	0.84
	1700019E08Rik	0.802537	1.16492						0.417	1.5
	Adgra2	0.521185	1.16485						0.493	1.41333
	Jarid2	0.611362	1.16473						0.167	0.856667
	Pcsk5	0.549867	1.16457						0.267	1.05333
	Ajap1	0.54108	1.16435						0.347	5.22
	4930453N24Rik	0.490853	1.16434						0.297	1.28
	Zfp266	0.54962	1.16419						0.157	0.0566667
	Gosr2	0.659305	1.16418						0.26	0.913333
	4930590L20Rik	-0.571102	1.16406						0.22	0.493333
	Itpr2	0.741772	1.164						0.41	1.91667
	Zswim7	0.675194	1.16387						0.22	2.31
	Runx3	0.496114	1.16367						0.377	1.94667
	Ifngas1	-0.620518	1.16358						0.503	2.10667
	Gm11681	0.653052	1.16355						0.197	0.653333
	Crhbp	0.667801	1.16355						0.243	2.30333
	Slc25a13	0.737155	1.16332						0.1	0.876667
	Snx13	-0.555073	1.16307						0.393	1.38333
	Noct	-0.526121	1.1626						0.233	1.5
	Atp12a	-0.560137	1.16235						0.237	1.07333
	Pde10a	-0.634857	1.1623						0.177	0.04
	F630040K05Rik	0.404646	1.16194						0.263	1.50667
	4933438B17Rik	-0.532392	1.16169						0.423	1.03
	Gfra1	-0.488195	1.16166						0.333	2.93333
	Dnah10	-0.576789	1.16162						0.27	3.55333
	Snhg4	0.310533	1.1616						0.207	1.54333
	Mir125b-2	-0.356693	1.16138						0.627	2.65
	Sema5a	0.754517	1.16094						0.197	1.28333
	Enox1	0.851298	1.16092						0.25	2.64
	Epha3	-0.446282	1.16078						0.263	1.44
	9530026F06Rik	0.60134	1.1605						0.233	3.62333
	Ubtd2	0.767882	1.16016						0.17	1.54667
	Eed	1.04751	1.16013						0.157	0.84
	Wdr37	0.702598	1.15973						0.297	2.28
	Mbd2	0.655157	1.15937						0.417	1.88667
	Pus10	-0.586087	1.15858						0.547	1.43667
	Lhfpl2	0.425695	1.15818						0.39	2.81333
	Zfp788	0.699882	1.15809						0.23	1.59
	Robo3	-0.44341	1.15771						0.387	1.16333
	Elf3	0.602052	1.15767						0.3	1.58667
	Gsta2	-0.85507	1.15728						0.353	2.25
	Fam53b	-0.651468	1.15672						0.203	1.25
	Fancc	0.553486	1.15648						0.393	1.6
	Apcdd1	0.577285	1.15617						0.347	2.85
	Cst3	0.677764	1.1561						0.427	1.62
	Sh3kbp1	0.582752	1.15594						0.3	3.66667
	Tns3	0.628872	1.15592						0.363	2.44333
	Tceal8	0.667767	1.15579						0.2	1.26
	Slx9	-0.62094	1.15553						0.267	2.95333
	Sorbs1	0.593127	1.15537						0.36	2.16667
	Dync1i1	-0.426111	1.15522						0.27	3.11
	Tdrd5	0.451325	1.15497						0.213	2.09667
	1700108F19Rik	0.503782	1.1547						0.343	2.15333
	Igf1	0.880111	1.15449						0.25	6.26667
	Selenoi	0.412532	1.15444						0.303	4.56667
	Gm13986	0.476829	1.15436						0.223	2
	Negr1	0.601304	1.1542						0.377	3.14667
	Wdr20	-0.535626	1.15415						0.56	3.35333
	Srgap2	0.671621	1.15398						0.24	1.69667
	Dst	0.349862	1.15393						0.37	3.97333
	9430014N10Rik	-0.587855	1.15384						0.35	3.33667
	Tgfbr3	0.286664	1.15348						0.3	1.86667
	Slc26a7	0.511988	1.15344						0.347	1.70333
	Pdp1	0.717259	1.15325						0.393	3.22
	Ryk	-0.44957	1.15324						0.403	2.22667
	Rerg	-0.401086	1.15301						0.4	4.49
	Chst11	0.691963	1.15294						0.207	1.49
	Nrp2	-0.625565	1.15269						0.367	1.56667
	Efnb2	-0.493491	1.15251						0.547	2.66
	Endou	0.526609	1.1524						0.253	2.34667
	Elmod1	-0.308143	1.1523						0.25	0.34
	Gm6787	-0.436392	1.15207						0.25	1.81333
	Nxf1	0.447118	1.15196						0.26	2.46
	Nrg2	0.32869	1.15175						0.343	1.75333
	A930017M01Rik	-0.781637	1.15021						0.297	1.50333
	Dynlrb2	0.650293	1.14997						0.347	1.83333
	Kctd10	0.468381	1.14986						0.247	2.22333
	Gm12602	0.796874	1.14984						0.37	2.57
	Trib1	0.698486	1.14977						0.46	1.31333
	Rsu1	-0.589047	1.14965						0.237	2.66
	1700019E08Rik	0.469965	1.14952						0.2	0.36
	Arhgap31	0.351313	1.14934						0.39	1.46
	Smg6	0.492163	1.14918						0.19	0.953333
	Slc30a9	-0.652564	1.14914						0.43	0.853333
	Frmd4a	0.557929	1.14913						0.18	1.58
	Ank3	-0.539518	1.14899						0.237	0.933333
	Chst1	0.621064	1.14832						0.23	0.823333
	AU015791	-0.415125	1.14826						0.303	1.52
	Myo10	0.727036	1.14799						0.687	1.34667
	Dnajc10	0.746399	1.14798						0.2	1.33333
	Mir8099-1	0.590067	1.14793						0.36	1.9
	Edaradd	0.78308	1.14792						0.403	1.80333
	Ptpn20	0.62488	1.14788						0.4	1.62333
	Gse1	-0.39723	1.14761						0.243	0.653333
	4930509K18Rik	-0.435681	1.14748						0.193	1.55333
	1700123O21Rik	-0.385099	1.14671						0.32	1.06667
	Lrrc28	0.832745	1.14621						0.35	1.74333
	Ptgr3	-0.50485	1.14612						0.287	1.04333
	Lamtor3	0.731414	1.14579						0.437	2.01667
	Zfp365	0.361892	1.14538						0.317	1.76333
	4930430F21Rik	0.684041	1.14507						0.203	1.30667
	Tbc1d4	-0.3702	1.14504						0.48	5.35
	Cbln4	-0.3787	1.14474						0.143	0.0166667
	Mon2	0.765878	1.14427						0.367	3.19667
	Map4k4	0.526219	1.1442						0.323	1.42
	Gm11733	-0.390319	1.14378						0.29	2.18
	Lnp1	-0.455903	1.14375						0.36	0.85
	Cstpp1	0.507596	1.14353						0.417	2.33667
	Mir3067	0.587458	1.14337						0.423	1.39667
	Gmpr	0.446114	1.14323						0.567	1.22667
	Col18a1	0.627653	1.14297						0.26	2.7
	Ggh	-0.515894	1.14268						0.253	1.43667
	Bnc2	0.481133	1.14256						0.217	3.49
	Stk40	0.517262	1.14237						0.363	2.09333
	Pdcl	0.771645	1.14236						0.28	1.20333
	Gm6602	-0.682859	1.14234						0.273	0.88
	E130308A19Rik	0.592616	1.14191						0.38	1.16667
	Zbtb20	-0.405075	1.14159						0.197	2.16667
	Map3k7cl	0.685144	1.14135						0.193	3.46333
	D130009I18Rik	-0.545121	1.14114						0.687	1.79
	Gm20052	-0.700016	1.14097						0.29	1.43333
	Bmpr1a	0.66112	1.1409						0.193	1.65333
	Fam181a	-0.477753	1.14066						0.483	3.81
	Mc2r	-0.478614	1.14038						0.33	0.963333
	Cgnl1	0.643222	1.14023						0.36	3.73667
	C1ql3	-0.496683	1.14006						0.297	0.916667
	Cacnb4	-0.293739	1.14						0.437	3.39
	Rbm47	0.556692	1.13973						0.52	1.45667
	Bptf	-0.63587	1.13969						0.283	2.12667
	Yipf1	-0.367065	1.13949						0.307	2.39
	Hlcs	0.400294	1.13927						0.327	2.05
	Fam83b	-0.408313	1.13867						0.277	2.62333
	Cgnl1	-0.478972	1.13841						0.383	3.61333
	Mir6395	0.553532	1.1384						0.387	1.33333
	Mycn	0.610814	1.13762						0.377	1.55667
	Ubr5	0.540219	1.13732						0.407	1.74
	Mrgprd	0.587608	1.13725						0.37	2.67667
	Dusp5	0.402733	1.13708						0.313	1.26667
	Ube2e2	-0.372199	1.13657						0.233	2.60667
	Rnf146	-0.604098	1.13652						0.223	3.54667
	Kif5c	-0.53155	1.13631						0.293	2.32333
	Macrod2	0.813531	1.13617						0.31	2.5
	Lamb1	0.453256	1.13612						0.233	1.22333
	Cyp1b1	-0.338215	1.13607						0.283	4.69333
	Runx1	0.743464	1.13554						0.267	0.89
	Fam184a	-0.688481	1.13547						0.397	1.12
	Foxn3	0.668956	1.13525						0.367	1.49
	Sv2c	0.410067	1.13514						0.353	4.45333
	Ptk7	0.516455	1.13477						0.17	0.3
	Slc25a12	-0.638982	1.13463						0.12	0.0166667
	Mir709	-0.591789	1.13448						0.51	2.20667
	Pou2f3	0.862869	1.13445						0.317	1.29333
	Slc35f5	0.718932	1.1344						0.557	4.03
	A530013C23Rik	0.53608	1.13438						0.317	2.76667
	Palld	0.719038	1.13435						0.267	1.87667
	Notch1	0.572223	1.13433						0.277	1.09333
	4930447J18Rik	0.443909	1.13429						0.293	1.96667
	Rxra	0.579086	1.13375						0.17	0.113333
	Zdhhc15	0.724872	1.13369						0.33	2.52333
	Gm20758	0.73495	1.13334						0.413	1.52667
	Edn1	-0.45057	1.13331						0.31	0.863333
	Kcnk2	0.752818	1.13329						0.37	2.45
	Por	-0.337027	1.13304						0.27	2.05667
	Ptpn1	-0.361922	1.13239						0.367	2.96
	Saysd1	-0.318527	1.13229						0.22	0.99
	Kat6b	0.543908	1.13195						0.2	1.72667
	Cables1	0.591408	1.13192						0.267	2.10667
	Tmem236	-0.462418	1.13181						0.503	1.63
	Pparg	-0.682794	1.13156						0.293	1.15667
	Zmym2	0.366761	1.1311						0.3	2.27667
	Trib2	0.591508	1.13105						0.177	1.66
	Krt222	-0.509468	1.13048						0.383	1.09333
	Rbm26	0.527136	1.13034						0.263	1.55333
	Dimt1	0.704919	1.13018						0.147	1.86
	Phactr4	0.515215	1.13009						0.297	1.38
	Aass	0.713813	1.13005						0.09	0.0366667
	4930470H14Rik	-0.657795	1.13						0.43	2.57
	Yipf6	-0.592476	1.12998						0.247	2.84333
	Kcnip1	0.508113	1.12942						0.3	3.87333
	Scube1	0.701439	1.12941						0.36	1.50667
	Bmp6	0.582124	1.1292						0.253	1.24667
	Ttc17	-0.547406	1.12908						0.21	3.5
	Tprg1	-0.36077	1.129						0.47	1.93667
	Dlx4	-0.602355	1.12893						0.183	1.73333
	Ppp1r12b	-0.538411	1.1287						0.35	1.28333
	Ntrk3	0.652978	1.12846						0.2	1.91667
	Tchp	0.356526	1.12812						0.367	0.92
	Camk2b	-0.450905	1.12807						0.26	1.28
	Acot1	-0.431799	1.12789						0.237	4.43333
	Pcsk6	-0.412864	1.12776						0.487	1.90667
	Vit	0.772675	1.12748						0.36	2.46
	Slc25a24	0.540457	1.12732						0.213	1.78667
	Commd6	0.872812	1.12704						0.357	3.67667
	Nceh1	0.620695	1.12695						0.27	1.56333
	Agap1	-0.588178	1.12685						0.333	3.77333
	Esr1	0.574534	1.12679						0.33	7.00333
	Arid4b	0.648419	1.12659						0.23	1.25333
	Anp32e	-0.590497	1.12646						0.397	1.17333
	Coq8a	-0.419442	1.12616						0.27	1.42667
	Rapgef1	-0.609947	1.12615						0.287	1.60333
	Ano4	-0.446943	1.12595						0.41	4.72333
	6330415B21Rik	-0.578097	1.12559						0.437	6.32333
	Ckb	0.348247	1.12554						0.337	7.69
	Kcnmb2	0.663193	1.12527						0.237	2.29667
	Sorbs1	0.720589	1.12513						0.25	2.18333
	Spdef	-0.515343	1.12498						0.23	1.43667
	Celf4	-0.738319	1.12481						0.257	1.68667
	Fmnl2	0.771357	1.12456						0.32	1.04
	Capzb	0.784966	1.12448						0.437	4.88
	Gm17746	0.580207	1.1242						0.33	2.68
	Mbnl3	-0.563662	1.12417						0.31	1.58
	Arhgap23	-0.436451	1.12408						0.41	1.13667
	4930486F22Rik	0.433894	1.12403						0.217	3.26
	Fgf1	0.543837	1.124						0.577	2.27333
	Rxra	0.324226	1.12377						0.35	1.55333
	Sulf2	0.456855	1.12373						0.223	1.79333
	Galnt18	-0.511188	1.12361						0.163	3.25
	Ivns1abp	0.6582	1.12345						0.263	0.17
	Nostrin	-0.368105	1.12343						0.317	2.02333
	Emp2	0.628035	1.12331						0.267	1.86
	Abcc4	-0.579327	1.12304						0.273	1.40667
	Cacna1d	0.377798	1.12294						0.273	2.58333
	Cdh5	-0.502461	1.12272						0.243	1.93
	Kcng1	0.575255	1.12216						0.183	2.14667
	Heyl	0.400541	1.12192						0.41	1.22333
	1700016K05Rik	0.686383	1.12155						0.357	2.3
	4930556N09Rik	-0.786951	1.12044						0.133	2.39
	1700024I08Rik	0.665763	1.12014						0.27	1.48667
	Slc25a21	0.528308	1.1194						0.23	1.30333
	Adcy7	0.576972	1.11913						0.233	1.42333
	Serpinh1	0.384809	1.11912						0.273	0.0133333
	Or6e1	-0.360323	1.11904						0.353	4.42333
	Kpna2	0.548767	1.11894						0.64	1.42667
	Dcbld2	0.490153	1.11889						0.283	4.01667
	Dok5	-0.600765	1.11738						0.24	1.81667
	Foxr1	0.557133	1.1171						0.247	1.42
	Insc	0.553557	1.11706						0.167	0.9
	Tm4sf19	0.599086	1.11701						0.217	1.89333
	Dcun1d3	0.370763	1.11681						0.27	0.606667
	Mir692-2	-0.524448	1.11663						0.2	1.89
	Chst9	-0.538503	1.11651						0.307	3.36667
	Ets2	0.400709	1.11651						0.257	0.843333
	Sh3rf1	0.592322	1.1165						0.22	1.84333
	Klhdc8a	-0.281324	1.11624						0.403	0.553333
	Slc9a9	0.516484	1.1162						0.16	0.00666667
	Ctnna3	-0.328613	1.11561						0.333	1.38667
	Gas6	-0.329745	1.11533						0.31	1.92667
	Dennd1c	-0.490345	1.11498						0.323	1.28667
	Il34	0.611066	1.11444						0.24	0.00333333
	Pak5	0.563163	1.11435						0.263	1
	Ccdc59	0.737667	1.11434						0.117	2.91333
	Tspan18	-0.59006	1.11418						0.34	2.86333
	Vmn1r184	-0.729475	1.11339						0.343	2.85667
	Ms4a1	-0.759405	1.11298						0.227	0.613333
	Mir6417	-0.595065	1.1129						0.297	1.01333
	Gab1	-0.46026	1.11284						0.473	1.32
	Ttc7	0.733325	1.1128						0.293	2.46333
	Col16a1	-0.413467	1.11254						0.403	6.75
	Ttc32	-0.605619	1.11251						0.247	2.23
	Akap13	-0.656352	1.11245						0.233	1.36
	Gm17746	0.482379	1.11244						0.203	1.35333
	Gm13986	0.406632	1.11232						0.757	1.84667
	Acyp2	0.577792	1.11227						0.23	2.30333
	Fau	0.399476	1.11212						0.55	1.34
	Gcnt4	-0.573765	1.11202						0.403	1.56333
	4930503E24Rik	0.495798	1.11183						0.433	2.64667
	Tle6	-0.370995	1.11149						0.253	1.22333
	Gna14	-0.489748	1.11118						0.193	1.08
	Limch1	0.777879	1.11117						0.277	1.27333
	Cdh12	-0.511064	1.11092						0.153	1.24
	Kif26b	-0.604897	1.11082						0.18	2.64333
	Gm19410	-0.359817	1.11052						0.167	2.30667
	Insr	0.65946	1.11028						0.277	0.813333
	Mms19	-0.582728	1.11024						0.347	1.51667
	Mbnl2	0.633383	1.11013						0.353	3.81333
	Usp19	-0.705734	1.10992						0.41	1.86667
	Rab38	0.672642	1.10975						0.36	3.58667
	Mir6351	0.416588	1.10959						0.373	5.07
	Mir1892	0.510707	1.10954						0.347	1.30667
	Ddx11	-0.486174	1.10897						0.463	1.54333
	Tdh	0.740046	1.1088						0.27	0.626667
	Itgb5	0.393552	1.10877						0.2	1.35667
	Insyn2a	-0.381426	1.10851						0.16	1.61333
	Rit2	-0.589912	1.10826						0.203	1.30333
	Cdh4	-0.515865	1.10825						0.16	1.55
	Spata13	0.505858	1.10807						0.42	1.39
	Mir5624	-0.699432	1.10806						0.57	1.65
	Sptb	-0.27643	1.1076						0.35	1.94
	Mctp2	0.478962	1.10732						0.423	1.42667
	Zfp872	-0.512156	1.10729						0.14	0.413333
	Jag1	-0.619852	1.10726						0.317	3.12667
	Fancl	0.479392	1.10712						0.373	2.01667
	Zfpm2	-0.519595	1.10676						0.34	2.75667
	Smarca2	-0.640434	1.10646						0.09	0.07
	Gm5083	-0.679494	1.10628						0.26	2.51
	Tnr	0.381305	1.10562						0.25	0.713333
	Zfp704	-0.488272	1.10543						0.407	0.933333
	Nkain2	-0.44351	1.10541						0.287	2.33667
	Gm4971	0.619896	1.10486						0.26	0.91
	Kcnk5	0.594051	1.10445						0.277	2.79333
	Mir6393	-0.318629	1.1043						0.23	1.82667
	Cacna2d1	0.551641	1.10409						0.31	3.90333
	Gm32141	-0.288443	1.10381						0.26	1.82667
	9130019P16Rik	0.656806	1.10319						0.447	2.31
	Tmem65	0.416282	1.10315						0.427	0.936667
	Gbf1	0.537214	1.10315						0.337	1.93667
	Septin11	0.53711	1.10309						0.323	1.44667
	1700128A07Rik	-0.5812	1.10308						0.337	2.08
	Plac8l1	-0.334905	1.10294						0.287	0.806667
	1700012A03Rik	0.746436	1.10277						0.607	2.00333
	Nrcam	-0.543694	1.10271						0.29	1.49667
	Prickle2	0.66109	1.10252						0.367	2.53667
	Col12a1	-0.316902	1.1025						0.32	1.24333
	Hspb1	-0.400076	1.10238						0.35	1.28333
	8430426J06Rik	0.49088	1.10237						0.25	0.866667
	Tet2	-0.583555	1.10234						0.2	2.37667
	Mtx2	0.379602	1.10221						0.263	1.64
	Carmil1	0.680013	1.10219						0.313	2.55667
	Ism1	0.703791	1.10183						0.22	2.53
	Lrfn2	0.738544	1.10161						0.277	2.21333
	Spink2	-0.715446	1.10118						0.147	1.22
	Stxbp6	-0.635251	1.10088						0.21	0.49
	Stx3	0.440665	1.10085						0.237	1.15
	Padi4	-0.417327	1.10064						0.163	1.22333
	Usp54	0.651952	1.10057						0.367	1.39667
	Slx4ip	0.741369	1.10009						0.413	2.51333
	Trrap	0.553915	1.09988						0.26	1.02333
	Osr1	0.689504	1.09966						0.133	0.0133333
	4933407E24Rik	-0.424384	1.09941						0.417	1.02333
	Snx33	-0.577911	1.09936						0.227	1.88
	Dnaja2	-0.481507	1.09897						0.277	1.93667
	Fars2	-0.300244	1.09885						0.433	1.68667
	Ptch1	0.328927	1.09843						0.21	1.07
	Cimip3	-0.594673	1.09802						0.393	1.46
	Polm	0.606516	1.09796						0.207	1.68333
	Parp9	-0.367796	1.09791						0.34	2.13667
	Acaa2	0.487378	1.09786						0.217	3.01333
	4921513I03Rik	-0.693792	1.09763						0.213	1.56333
	Prkra	0.371522	1.09746						0.253	2.75333
	Ank3	0.475988	1.09703						0.153	2.50667
	Slc46a3	0.431553	1.09685						0.287	1.14
	Usp13	-0.489683	1.09676						0.297	1.94667
	Sorcs1	-0.654439	1.09669						0.277	2.77
	1110002J07Rik	0.720784	1.09657						0.19	0.906667
	Mertk	0.349577	1.09634						0.25	1.48333
	Ppip5k2	-0.749513	1.09622						0.147	1.54
	Sorcs2	0.423051	1.09616						0.26	1.6
	Akt2	-0.373189	1.09603						0.22	0.75
	Slmap	-0.366857	1.09573						0.36	2.08333
	Gm19303	0.385522	1.09537						0.38	1.37333
	Cd80	0.565167	1.09536						0.593	2.09667
	Tab2	0.550131	1.09422						0.273	0.93
	1700028I16Rik	-0.347218	1.09408						0.25	3.31667
	Col22a1	-0.63813	1.09405						0.26	0.686667
	Ppp1cb	0.795949	1.09398						0.253	2.08333
	Mdga2	-0.653404	1.09392						0.323	1.9
	Mir130a	0.519401	1.09389						0.247	1.91667
	Epg5	-0.559515	1.09389						0.353	2.14667
	Stxbp6	-0.477727	1.09372						0.18	2.71667
	Atp6v0a4	0.553653	1.0933						0.563	0.786667
	A930017M01Rik	0.734504	1.09312						0.453	4.38
	Col23a1	-0.381438	1.09293						0.24	2.66667
	Meis1	-0.430961	1.09276						0.22	1.93
	Piezo2	-0.444921	1.09264						0.293	0.513333
	Reep3	-0.609781	1.09259						0.393	1.86
	Smim38	-0.596163	1.09258						0.337	2.28333
	Mdfic	0.760227	1.09245						0.32	2.42333
	Thnsl1	0.644834	1.09222						0.347	1.03667
	Mir5123	0.485675	1.09193						0.293	0.89
	Lrp6	0.610101	1.09163						0.267	3.31
	Cpa6	0.453283	1.09107						0.303	1.07333
	Galntl6	-0.604049	1.09104						0.303	2.25667
	Cobl	-0.474716	1.09102						0.7	4.00667
	Grm5	-0.604834	1.091						0.347	1.05
	Tbk1	0.305715	1.09089						0.307	1.48
	Scd2	0.454537	1.09089						0.32	2.85667
	Pgf	0.296784	1.09071						0.267	0.706667
	Gm36173	0.677549	1.09026						0.21	2.59667
	Col7a1	0.507569	1.08956						0.28	2.62333
	Kcng2	-0.381644	1.08954						0.29	1.55333
	Rapgef1	-0.472012	1.08949						0.243	1.22
	Actn1	0.433756	1.0894						0.277	1.98667
	Fam220a	0.525928	1.08925						0.263	0.83
	Cop1	0.593996	1.08917						0.34	1.67
	Zdhhc9	0.647376	1.08887						0.22	0.746667
	Slc25a21	-0.433455	1.08867						0.253	1.02
	Mir6368	0.457681	1.08826						0.23	2.53333
	Agbl1	-0.667387	1.08821						0.373	2.42333
	Fat4	0.460289	1.08816						0.33	1.51
	Gm2447	0.555102	1.08811						0.373	2.95667
	Snord65	0.347352	1.08796						0.21	3.69
	Ptprc	0.483325	1.08795						0.343	1.52667
	Ptprb	0.417524	1.08725						0.393	1.78333
	Spata6	-0.637164	1.08715						0.427	1.48
	Mtus1	0.547042	1.08712						0.393	5.5
	Bsn	-0.535401	1.08699						0.363	2.3
	Dusp10	-0.539098	1.08664						0.32	0.993333
	Clmn	-0.4704	1.08622						0.53	1.63333
	Tbxas1	0.808427	1.08617						0.143	2.72667
	Cobl	-0.320376	1.0861						0.35	1.31
	2610035D17Rik	0.713081	1.08593						0.253	2.03
	Trpm3	-0.696538	1.08585						0.35	0.696667
	Mir7-2	-0.398482	1.0858						0.23	1.22667
	Emsy	-0.483742	1.08578						0.287	2.04667
	Btf3l4	0.86937	1.08544						0.31	2.06333
	Cul1	0.736362	1.08512						0.373	2.52
	Gm5907	-0.410035	1.0849						0.263	1.16667
	Atp23	0.35094	1.08484						0.287	1.09
	Mydgf	0.389439	1.08473						0.17	2.14333
	Rsu1	-0.629326	1.08439						0.357	1.61333
	Fgf7	0.62126	1.08428						0.423	0.523333
	Tmem132e	0.390842	1.08422						0.237	1.98
	Nfkb1	-0.446321	1.08393						0.157	0.986667
	C130021I20Rik	-0.659793	1.08363						0.253	1.31
	Dnaaf11	-0.617928	1.08363						0.24	0.936667
	Mir6347	0.412102	1.0831						0.277	0.656667
	Mir7237	0.487094	1.08293						0.237	1.41333
	A730017L22Rik	0.51068	1.08288						0.393	2.08
	Aph1c	0.790404	1.08287						0.18	0.97
	Ercc6l2	-0.608637	1.08262						0.317	1.89667
	Map2k6	0.82003	1.08244						0.43	1.18
	Mir2136	0.676732	1.08235						0.217	0.666667
	Mterf1b	0.38276	1.08194						0.23	0.696667
	Mir216a	-0.457996	1.08167						0.26	1.16
	Tigd2	0.698258	1.0816						0.297	1.04667
	Zfp469	-0.456167	1.08148						0.377	1.67333
	Msra	-0.465047	1.08141						0.417	1.62333
	9230114K14Rik	-0.488638	1.08107						0.353	1.94333
	Smyd3	-0.565345	1.08101						0.243	0.756667
	Siglecf	-0.497645	1.08098						0.363	1.59
	Col13a1	0.449325	1.08093						0.25	0.673333
	Oxr1	-0.518296	1.08028						0.333	2.57667
	Utp23	-0.516098	1.07986						0.343	1.17333
	Adrb1	-0.394103	1.07972						0.56	1.17333
	Lig1	-0.666132	1.07971						0.487	2.49
	Klf9	0.767152	1.0791						0.253	2.06667
	Syt12	0.711533	1.07867						0.387	4.00333
	Sulf2	-0.378473	1.07847						0.157	1.94333
	Ctdspl	-0.376892	1.07841						0.403	2.81667
	Ubxn2b	-0.804108	1.07805						0.157	2.30333
	Thada	0.504888	1.07793						0.203	2.55667
	Cstpp1	0.554703	1.07763						0.397	1.69333
	Lypd1	0.641093	1.07757						0.403	3.01333
	3110045C21Rik	0.759047	1.07745						0.23	2.69
	Trdn	-0.524678	1.07744						0.143	0.226667
	Bhlhe22	-0.579292	1.07725						0.423	2.38333
	Zc3h12a	0.530416	1.07721						0.283	1.73
	Cyp4f39	-0.355161	1.07716						0.337	3.64667
	Maf	-0.575185	1.07713						0.387	2.29
	Msi2	-0.439984	1.07628						0.363	1.12
	Ttyh2	-0.346356	1.07601						0.383	0.673333
	Reep1	-0.427297	1.07601						0.443	2.43333
	Mir101b	0.495542	1.07582						0.133	0.493333
	Bms1	0.527439	1.07531						0.323	1.03333
	Spats2l	0.645742	1.07509						0.27	2.02333
	Krt77	0.395351	1.07471						0.483	3.43
	Trpc7	0.533034	1.07418						0.517	1.86667
	F930017D23Rik	-0.83261	1.07399						0.49	1.34667
	A630023A22Rik	-0.570584	1.07334						0.427	3.95667
	Sertad3	0.573165	1.07318						0.397	3.52
	Prdm1	0.365484	1.0731						0.307	0.94
	Grm4	-0.389674	1.0731						0.38	4.89667
	Zfp217	0.430255	1.07308						0.22	3.62667
	Kazn	0.506169	1.07302						0.2	0.87
	Tnfrsf1b	0.629277	1.07302						0.283	5.05667
	Eml6	0.701679	1.07287						0.2	3.00667
	Sptan1	-0.356124	1.07278						0.317	0.813333
	C530044C16Rik	0.326815	1.07264						0.103	1.15
	D5Ertd605e	0.484913	1.07249						0.213	4.64
	Zmat4	-0.649676	1.07244						0.27	2.98
	Fer1l6	0.40262	1.07234						0.247	2.89333
	Rpgrip1l	0.652398	1.07232						0.14	1.30333
	Dnai2	-0.366617	1.07173						0.273	2.01667
	Stk-ps2	0.724425	1.07155						0.23	0.936667
	Rfx4	-0.526062	1.07117						0.34	2.83
	Scaf4	0.666488	1.07115						0.283	2.53333
	Pitrm1	0.517708	1.07097						0.573	3.22667
	Sptbn1	0.681331	1.07096						0.13	0.0833333
	Cd180	-0.693577	1.07089						0.34	1.85
	Gm32455	-0.680015	1.07085						0.383	1.36667
	Ccdc42	-0.258552	1.07069						0.157	3.17
	9430078K24Rik	0.455781	1.07025						0.353	2.11667
	Slc1a3	-0.691644	1.06966						0.223	1.32
	Cul3	0.795047	1.06941						0.277	1.69333
	Disc1	-0.660692	1.06931						0.337	7.01667
	Frg2f1	0.656158	1.06905						0.34	3.84333
	Lrch3	0.786038	1.06903						0.163	0.173333
	Cttnbp2nl	0.66015	1.06897						0.27	2.20667
	Mir7661	-0.564805	1.06893						0.423	2.27333
	Zfp791	-0.691098	1.06874						0.22	1.77333
	4933427D06Rik	0.406405	1.06846						0.3	2.81333
	Naa25	0.498008	1.06845						0.213	2.75667
	Actr3	0.644642	1.06822						0.307	1.53
	Gm32693	0.678689	1.0679						0.37	2.57667
	Rcbtb2	-0.257622	1.06785						0.23	3.26333
	Lrpprc	-0.346093	1.06764						0.33	2.67333
	Trp53bp1	-0.70545	1.06755						0.423	2.69667
	Osbpl9	-0.392146	1.06716						0.443	1.26667
	Mir7021	0.433788	1.06669						0.353	3.49
	Gadd45a	-0.438399	1.06662						0.337	2.36333
	Bambi	-0.290141	1.06652						0.303	2.42333
	C1d	-0.555176	1.06652						0.237	4.33667
	Gm4265	-0.453504	1.06633						0.3	0.983333
	Bach2	0.422859	1.06633						0.353	1.37667
	Pla2g5	0.551989	1.06618						0.223	2.13333
	Epb41l4a	-0.310687	1.06613						0.223	0.92
	Notch1	-0.667992	1.066						0.253	3.06667
	Gm12191	0.476471	1.0659						0.287	1.38333
	D6Ertd474e	0.477289	1.06582						0.267	1.96667
	Sned1	-0.455849	1.06567						0.43	2.63333
	Chrd	0.461697	1.06519						0.227	2.39
	Galnt17	-0.51484	1.06518						0.473	1.78
	Celf4	-0.566022	1.06518						0.177	2.48333
	Gm21859	0.543757	1.06472						0.227	1.68667
	Pttg1ip	0.382395	1.06454						0.267	0.91
	Pex26	-0.432501	1.06438						0.597	1.25333
	Arpc2	-0.468928	1.06432						0.16	0.143333
	Mir3099	0.34885	1.06416						0.283	2.29
	A830082K12Rik	-0.705643	1.06378						0.267	1.18667
	En2	-0.508121	1.06366						0.283	1.97667
	Slc28a1	0.551778	1.06269						0.273	1.38
	Frmd6	-0.517881	1.06267						0.237	1.37
	Rbfox1	-0.320064	1.06259						0.42	1.21333
	Elavl4	0.601301	1.06251						0.213	1.06
	Kdm3a	0.682386	1.06201						0.297	1.46333
	Slc24a2	0.751276	1.06194						0.19	2.32333
	Creb5	0.82112	1.06169						0.093	1.18333
	Gpr65	0.359533	1.06122						0.48	1.78667
	Tent2	-0.460924	1.06092						0.207	1.81
	Utp23	-0.533538	1.06079						0.303	2.18
	Rbsn	0.617882	1.06062						0.337	2.30667
	Ubtd1	0.417081	1.06054						0.36	2.70667
	Slco3a1	-0.438832	1.06021						0.447	1.09667
	Ptpru	-0.540441	1.06003						0.183	0.986667
	Ednrb	-0.483039	1.06002						0.29	0.856667
	Lipk	0.307034	1.05982						0.36	2.31667
	Rap1gap2	0.319969	1.05979						0.573	2.90333
	Pik3r4	-0.457375	1.05963						0.217	1.72
	Lrrtm4	-0.454131	1.05954						0.327	2.58667
	Uqcr10	0.555268	1.05946						0.347	1.1
	Ednra	0.391649	1.05938						0.243	0.916667
	Unc13b	-0.597723	1.05933						0.187	1.80667
	Ttc7b	-0.710765	1.05926						0.47	1.74333
	Tnik	-0.471484	1.05926						0.38	1.58667
	H2af-ps2	-0.432819	1.05883						0.243	1.49333
	Ppp2r2c	-0.514808	1.0588						0.227	1.03
	Mex3c	0.579534	1.05873						0.467	1.79333
	Ndufaf6	-0.294745	1.05854						0.52	2.77
	Myct1	0.757536	1.05826						0.147	0.07
	Sh2d3c	0.625019	1.05788						0.36	3.42667
	Tchh	-0.672386	1.05786						0.107	1.8
	Exoc4	-0.399703	1.0577						0.263	1.93
	Rabggta	0.402473	1.0576						0.447	3.25333
	4921531P14Rik	-0.549451	1.05723						0.297	1.65333
	Fbxo5	0.65636	1.05717						0.177	0.3
	Optc	0.513885	1.05704						0.173	1.20667
	4932435O22Rik	-0.572945	1.05677						0.32	2.76
	Serp2	0.583593	1.05663						0.33	0.753333
	4930433B08Rik	0.341816	1.05659						0.343	1.45
	Kalrn	-0.529213	1.05657						0.297	2.13
	Atp2b1	-0.58929	1.05649						0.34	1.45667
	Foxl1	0.607337	1.05614						0.51	3.12
	Frmd4a	0.690163	1.05609						0.24	2.77333
	Col23a1	0.482374	1.05574						0.397	1.37
	BC006965	-0.437319	1.05543						0.277	4.46
	Ccl28	0.562484	1.05538						0.29	3.74
	Sorcs1	-0.646342	1.05529						0.233	1.64667
	Dnaja4	0.528946	1.05496						0.367	2.28333
	Myo6	0.653819	1.05466						0.28	3.28
	Zbtb24	-0.459213	1.05459						0.443	1.85333
	Agt	0.635874	1.05439						0.293	1.97333
	Rtn3	-0.460952	1.05437						0.217	0.07
	Vegfc	0.7264	1.05436						0.16	0.283333
	Sinhcaf	-0.285207	1.05428						0.333	1.92667
	Ccdc43	-0.675281	1.05423						0.363	3.20667
	Edn1	-0.61892	1.05346						0.227	3.30667
	Kif13b	0.585107	1.05311						0.3	1.52333
	Ptprk	0.491258	1.05291						0.357	3.74667
	Bcl10	0.61606	1.05286						0.133	0.0133333
	Nxph1	0.54684	1.05279						0.28	2.42
	Pcnx1	0.739833	1.05254						0.173	1.99667
	Atf7	-0.69776	1.05172						0.387	0.763333
	1700060C16Rik	-0.497363	1.0516						0.367	1.72
	Palld	-0.654568	1.05158						0.15	2.89333
	Ildr2	0.51523	1.0515						0.297	3.29667
	Itprip	-0.292424	1.05133						0.237	1.60667
	L3mbtl4	0.491178	1.05127						0.157	1.39667
	Tekt4	-0.707277	1.05125						0.4	4.58
	Cdc42se2	0.658375	1.05116						0.183	2.62
	Fbrsl1	-0.61064	1.05115						0.1	0.01
	Nt5c2	0.752138	1.05111						0.353	1.81667
	Gcm1	0.365004	1.05106						0.29	2.18667
	Pde6a	-0.710474	1.05067						0.567	2.14333
	4933405O20Rik	-0.591155	1.05047						0.21	1.52667
	8430437L04Rik	0.646456	1.05033						0.317	1.49
	Nkd1	-0.337366	1.05016						0.263	1.08333
	4921509O07Rik	-0.459712	1.05013						0.34	2.45333
	Ampd3	0.542659	1.04997						0.34	1.46
	Efna5	-0.461756	1.04957						0.31	2.34667
	Gm5095	0.700742	1.04948						0.31	1.37
	Pros1	-0.681558	1.04916						0.313	1.74
	Htr2a	-0.478948	1.04908						0.237	3.38667
	Mir1966	0.491524	1.04889						0.5	2.01
	Pam	-0.599846	1.04864						0.39	0.86
	Babam2	0.674964	1.04862						0.18	0.0266667
	Ppp2r5e	-0.500881	1.04861						0.23	1.82333
	Ttll7	0.609392	1.0484						0.44	1.22333
	Rnf24	0.566478	1.04836						0.227	1.42667
	Tead1	0.720376	1.04819						0.413	2.27333
	E130008D07Rik	-0.346966	1.04797						0.23	2.16667
	4930474N09Rik	-0.598616	1.04751						0.38	3.29667
	Abcb4	-0.270807	1.0475						0.393	3.18
	Hrh4	-0.693396	1.04725						0.253	1.84333
	Txndc16	0.749305	1.04709						0.24	1.07333
	Luzp1	0.665399	1.04705						0.313	4.07
	Stac	-0.612763	1.0469						0.253	0.12
	Inhbb	-0.366502	1.04681						0.18	1.44333
	Clic5	0.644173	1.04637						0.357	1.21667
	Klhl13	0.729493	1.04605						0.13	1.57667
	Lgmn	0.642772	1.04587						0.343	1.56333
	Maco1	0.526304	1.0458						0.28	1.92667
	Fam107b	0.490734	1.04564						0.297	2.51333
	Meis1	0.495154	1.04564						0.257	0.936667
	Zfp507	-0.38724	1.04534						0.243	2.16
	Rbm20	-0.371528	1.04534						0.207	1.08333
	Sfta2	0.308465	1.0452						0.447	2.34667
	Kcnip3	0.544009	1.04511						0.223	4.65667
	Enc1	0.544071	1.04496						0.273	0.73
	Cmip	0.490476	1.04492						0.3	1.87667
	Elavl4	0.710565	1.04491						0.28	1.54667
	C030018K13Rik	-0.27422	1.04489						0.29	0.91
	Bcl2	-0.655695	1.0448						0.25	1.66667
	Slc35c1	0.426714	1.04468						0.267	4.22
	Tent5a	-0.623249	1.04458						0.153	2.67667
	Morrbid	0.44487	1.04453						0.173	5.22333
	Olfm3	-0.707464	1.04429						0.367	1.76667
	Kalrn	0.340405	1.04408						0.253	5.49333
	Sash1	0.684885	1.04403						0.263	2.41667
	Sntb1	0.663725	1.04392						0.48	2.85667
	Ankrd55	0.382428	1.04369						0.49	1.81333
	Cdh23	-0.464392	1.04339						0.417	1.47667
	Farp1	0.546153	1.04337						0.27	2.06333
	Mboat2	-0.488217	1.04246						0.637	3.55667
	Neurl1a	-0.354709	1.04225						0.433	3.02
	C530044C16Rik	0.350272	1.04217						0.18	3.18
	Rnf144b	0.443191	1.04181						0.423	2.73667
	C1ql3	-0.478337	1.04179						0.217	1.22333
	Ap1ar	-0.614327	1.04151						0.207	0.946667
	Elovl5	0.45975	1.04151						0.503	2.8
	Pygb	-0.265519	1.0414						0.37	1.69667
	Tfap2d	-0.461518	1.04129						0.353	2.10333
	Jcad	0.712093	1.04096						0.19	3.91
	Chst11	0.577383	1.0405						0.243	1.63
	Enpp1	-0.483187	1.04034						0.28	1.79
	Gm36173	-0.485627	1.04008						0.297	0.16
	Rgmb	0.620073	1.03983						0.473	2.56333
	Trib1	0.433263	1.03938						0.327	4.16
	Helz	0.951574	1.03928						0.32	3.18667
	2410004I01Rik	0.461475	1.03904						0.313	3.14333
	Tsc22d1	-0.409639	1.0389						0.373	1.55
	Msx1	0.38911	1.03881						0.277	1.51
	Simc1	-0.656641	1.03877						0.42	0.766667
	Cntnap2	-0.758923	1.03873						0.22	0.796667
	Sec11c	0.631486	1.03871						0.29	2.10333
	Noxa1	0.527337	1.03865						0.18	0.933333
	Zfp462	-0.312314	1.03856						0.53	1.98333
	Wipf1	-0.605757	1.03843						0.177	2.33333
	Unc5d	-0.613168	1.03843						0.543	1.59667
	Tmem170b	-0.557743	1.03836						0.38	1.79667
	Lrch1	-0.405977	1.03832						0.24	1.25667
	Mir7221	-0.545042	1.03829						0.4	1.22667
	Mapkapk2	0.353506	1.03803						0.363	1.6
	Bnc2	-0.618029	1.03782						0.5	1.10667
	Mylk3	-0.327319	1.03778						0.31	2.34333
	Ezr	0.520049	1.03778						0.257	1.45667
	Tceal3	-0.452373	1.03778						0.37	2.00333
	Pptc7	-0.656275	1.03777						0.203	1.13333
	Mir6516	0.484776	1.0376						0.497	2.41333
	Fars2	0.727579	1.03745						0.39	2.36
	Bcat1	-0.375298	1.0373						0.307	0.0766667
	2500004C02Rik	0.664428	1.03706						0.79	4.2
	Themis3	-0.671561	1.03703						0.633	5.08667
	Fbxo33	0.583093	1.0366						0.237	0.0466667
	4933433H22Rik	0.347068	1.03645						0.253	2.4
	Ncoa1	-0.530035	1.03593						0.317	0.956667
	Jakmip3	-0.422376	1.03519						0.307	1.96667
	Mapk14	-0.663844	1.03495						0.23	1.55667
	BC039771	-0.418064	1.0348						0.367	1.39667
	Ankrd6	0.456634	1.03467						0.273	2.39667
	Jun	0.352897	1.03455						0.317	0.953333
	Cnksr3	0.516429	1.03415						0.473	1.56667
	6030471H07Rik	0.491401	1.03413						0.273	2.17333
	Acsl6	-0.539623	1.03411						0.753	4.79667
	C6	0.487825	1.03388						0.333	2.39333
	Fgf2	0.683944	1.03371						0.17	1.49333
	Mpc2	-0.543059	1.03343						0.173	2.35333
	2900052N01Rik	0.676665	1.03335						0.253	0.52
	Ptpn14	0.578043	1.03304						0.36	1.77333
	Plce1	0.570932	1.03294						0.383	1.81333
	1700099I09Rik	0.608448	1.03278						0.493	2.26
	Brpf3	-0.333209	1.03271						0.32	0.62
	Phtf1	0.500711	1.03265						0.313	1.32
	Msi2	0.7447	1.03252						0.413	2.33333
	Marcks	-0.563596	1.0325						0.243	0.446667
	Gm20757	-0.602023	1.03243						0.273	1.90333
	Cadm2	0.687353	1.03236						0.627	3.66333
	Or1d2	0.646854	1.03234						0.26	4.22667
	Cdh6	0.458244	1.03233						0.377	3.00333
	Lef1	-0.447944	1.03202						0.243	0.696667
	Clic6	0.741506	1.03199						0.34	1.52333
	Cldn2	0.70746	1.03191						0.273	0.38
	Chst2	0.270117	1.03185						0.213	1.77667
	Arhgef28	0.718889	1.03144						0.247	2.31333
	Prdm16	0.574376	1.03136						0.263	1.80333
	Gal	0.333289	1.03134						0.293	3.71333
	Tusc1	0.458731	1.0312						0.19	1.35333
	Slx4ip	-0.713411	1.03118						0.507	2.65333
	4930529K09Rik	-0.519845	1.03106						0.237	3.00667
	Rflnb	0.457642	1.03093						0.24	1.04667
	Btaf1	-0.620408	1.03084						0.163	1.29
	Gm36201	0.540547	1.03031						0.13	1.98333
	Pappa2	0.59909	1.03012						0.213	0.673333
	Enah	-0.329423	1.03009						0.42	2.36667
	Man2b2	-0.37429	1.03009						0.237	2.9
	Ltbp4	0.320249	1.03002						0.31	2.34667
	Fggy	-0.473	1.02982						0.153	1.31667
	Mir3088	0.715029	1.02958						0.343	0.386667
	Carnmt1	-0.635551	1.02945						0.353	1.64333
	Astn1	-0.612901	1.02937						0.407	2.97333
	Septin9	0.511874	1.02929						0.327	2.10667
	Dhrs3	0.386199	1.02921						0.223	1.96667
	Gm6961	0.531342	1.0291						0.343	1.88
	Selenok	0.397305	1.02896						0.48	1.65667
	Ppp3ca	0.388476	1.02896						0.213	2.67333
	Spns3	0.651865	1.02878						0.233	0.76
	Ell2	0.639536	1.02826						0.333	1.41333
	Ifne	-0.317338	1.02821						0.15	1.16333
	Casp12	-0.724797	1.02816						0.313	0.766667
	Apob	0.531375	1.02809						0.333	1.57333
	Cap2	-0.555282	1.02803						0.243	2.04333
	Cdk15	0.66475	1.02789						0.273	1.56667
	Atxn7l3b	-0.579228	1.02782						0.217	1.44667
	3300005D01Rik	-0.329028	1.02768						0.507	8.34333
	NA	0.346286	1.02762						0.207	2.98333
	Ap4e1	-0.463095	1.02751						0.29	1.29333
	Sdc3	0.386969	1.02739						0.307	1.64333
	1700123M08Rik	-0.286439	1.02727						0.243	1.07667
	Adamts5	-0.357777	1.02726						0.44	2.61667
	Jag1	-0.458974	1.02682						0.22	1.47333
	Melk	-0.581954	1.02667						0.227	2.32667
	Khsrp	0.145199	1.02643						0.293	4.25
	Cntnap5c	-0.437177	1.02638						0.187	1.83667
	Muc17	-0.327921	1.02616						0.473	1.45
	Mir7089	0.719804	1.02609						0.497	1.9
	Ube2k	-0.535355	1.02596						0.307	1.28333
	Adora1	0.458387	1.02583						0.143	1.44667
	Pou2af1	0.301829	1.02575						0.46	0.836667
	Tgfbr3	0.612687	1.02529						0.297	1.21333
	Rbfox3	-0.408006	1.02467						0.263	1.53333
	Emp1	0.538338	1.02438						0.257	0.54
	Itgb1	0.420749	1.02424						0.297	1.49
	Insyn2b	-0.520405	1.02401						0.287	2.07667
	Med27	0.36992	1.02376						0.26	1.45
	Por	0.534533	1.02346						0.313	1.33667
	Tmem174	0.520008	1.02326						0.21	5.20333
	Gabbr2	-0.311122	1.02325						0.263	1.47
	Sertad2	0.349262	1.02308						0.553	4.57
	C7	-0.497463	1.02295						0.2	0.13
	Cntnap2	0.428033	1.02281						0.237	2.21333
	Lrrc28	-0.460434	1.02252						0.157	0.636667
	Tcf7l2	0.56598	1.02236						0.23	1.30333
	Dleu2	0.450566	1.02192						0.073	0.613333
	Mef2d	0.392362	1.02192						0.237	1.28333
	1700025G04Rik	-0.510341	1.02188						0.297	3.61
	Isl1	-0.644585	1.02161						0.307	2.3
	Klhl29	-0.387655	1.02158						0.23	1.09667
	B130024G19Rik	0.401003	1.0215						0.337	1.17667
	Kazn	0.593016	1.02122						0.237	0.94
	Cdh11	-0.566596	1.0212						0.343	1.99333
	Ccni	0.41706	1.02067						0.343	3.14333
	Col4a2	0.409462	1.02039						0.293	3.50333
	Lrrc8b	0.379827	1.01997						0.293	3.09333
	Cyp2d13	0.55504	1.01972						0.317	1.96
	4930431P22Rik	0.50328	1.01966						0.35	1.54333
	Rad51b	0.614979	1.01963						0.163	1.88
	Nos1	0.502665	1.01947						0.35	2.55
	Kcnmb3	0.47353	1.01939						0.287	1.17667
	Sh3pxd2a	0.482681	1.0192						0.317	2.95667
	A230028O05Rik	0.6925	1.01897						0.25	3.7
	Celf2	-0.59417	1.01895						0.247	1.21667
	Dact1	-0.423304	1.01865						0.307	4.26333
	Sema5a	-0.416474	1.01862						0.263	1.25
	Sp5	-0.642801	1.01858						0.367	0.956667
	Adamts20	0.470572	1.01857						0.19	1.13333
	Tbce	-0.458875	1.01851						0.367	1.62
	Etfa	-0.402058	1.01844						0.28	1.01
	Gm5570	-0.526363	1.01835						0.423	2.38333
	Hes1	0.615846	1.01835						0.447	2.42
	Tle3	-0.666625	1.01831						0.363	1.37667
	Ptpn6	0.347394	1.01817						0.22	1.98667
	Arhgap12	0.648213	1.01781						0.213	0.55
	4930474H20Rik	-0.684215	1.01778						0.307	0.833333
	Mir7688	0.68479	1.01762						0.117	0.05
	Ppp1r14bl	0.628285	1.01745						0.607	3.99333
	Raly	-0.554519	1.01735						0.273	1.54333
	Ddx3x	-0.508643	1.01734						0.37	0.68
	Lamp2	0.630935	1.01727						0.24	2.08333
	Mir6950	0.808914	1.01726						0.24	3.71333
	Rhbdd1	-0.656071	1.01677						0.397	1.43333
	Dntt	0.606509	1.01663						0.197	0.653333
	Redrum	-0.466497	1.01649						0.323	1.40333
	Rbbp8	0.622539	1.01644						0.263	2.27667
	Zfp608	0.758795	1.01617						0.377	1.14
	Prex1	0.625291	1.0161						0.437	1.07667
	St6galnac5	0.544748	1.01581						0.3	1.07333
	Ces1d	-0.350415	1.01581						0.37	0.596667
	Rassf5	0.555129	1.01548						0.227	3.23333
	Bambi	-0.345703	1.0154						0.353	3.14667
	Agtrap	-0.464293	1.01529						0.233	2.24667
	Psd4	0.334282	1.01522						0.223	2.80333
	Sdk1	-0.572172	1.01509						0.33	2.85667
	Adamts5	-0.694707	1.01504						0.487	2.12667
	Dusp6	0.48124	1.01494						0.257	0.66
	Ncor2	0.32745	1.01442						0.393	2.05667
	Inpp5f	-0.421011	1.01432						0.347	1.50667
	Tmc3	0.424357	1.01411						0.17	0.0866667
	Rbm47	-0.257036	1.01388						0.603	7.10667
	Cdk15	0.524469	1.01378						0.333	2.91
	Dkk2	0.476332	1.01362						0.407	3.47667
	Gphn	-0.6368	1.01356						0.353	1.88333
	Ppp3ca	0.58197	1.01334						0.397	2.77667
	Rlim	-0.417166	1.01333						0.383	1.26667
	Gm5535	-0.368772	1.01327						0.303	3.21333
	Pdxk-ps	1.12884	1.01295						0.4	2.36333
	Creb3l3	0.540264	1.01265						0.44	2.12667
	Smim14	0.4911	1.01245						0.21	3
	Grpr	0.396491	1.01211						0.307	1.80667
	Magi3	0.620778	1.01182						0.24	0.926667
	Arhgef5	0.422469	1.01178						0.193	1.46
	Coq8a	-0.701185	1.01171						0.403	2.46667
	Tmem158	0.762923	1.01162						0.16	0.983333
	Mrtfa	0.661993	1.01141						0.32	3.34
	D3Ertd751e	0.672648	1.01139						0.41	2.78667
	Ush2a	0.709725	1.01127						0.263	1.29333
	Elovl5	0.70373	1.01127						0.347	1.24
	Fzd7	0.601119	1.01126						0.337	1.12333
	Acp3	-0.47638	1.01124						0.127	1.24333
	Zfp536	-0.615091	1.01121						0.133	0.02
	Ran	0.728989	1.01101						0.257	2.63333
	5830418P13Rik	-0.390882	1.01099						0.477	2.01333
	Col4a1	0.410855	1.01083						0.5	1.62667
	Galnt12	0.464265	1.0107						0.337	3.58667
	Nsmce1	0.428821	1.01069						0.26	2.03333
	Ubap2	0.439398	1.01058						0.447	4.22667
	Tor1aip1	0.64587	1.01048						0.357	2.18667
	Rab42	-0.623594	1.01043						0.417	2.04333
	Fdft1	-0.240596	1.01031						0.347	3.69333
	Ntpcr	0.576641	1.01025						0.377	2.16667
	Timd4	-0.549207	1.01006						0.29	1.85333
	Dscaml1	-0.331004	1.00981						0.41	5.00667
	Fam174a	-0.422962	1.00964						0.363	1.10667
	1700073E17Rik	0.487404	1.00963						0.527	1.55
	Kdm1a	0.67767	1.00957						0.31	2.80667
	Tom1l1	-0.610907	1.00918						0.457	2.36333
	Scyl1	-0.52332	1.00915						0.347	1.92667
	Sesn2	-0.574877	1.00853						0.613	2.27333
	Chd6	-0.734649	1.00842						0.343	1.89
	Pdzd2	-0.630031	1.00832						0.293	3.71
	Gm5860	0.61678	1.00814						0.393	1.20667
	Gm19510	-0.325435	1.0081						0.313	2.18
	Kl	-0.437792	1.00806						0.313	1.74667
	Gm36201	0.631696	1.00795						0.383	0.886667
	Diaph3	0.441585	1.00792						0.513	2.03667
	Tenm4	0.450251	1.00772						0.223	1.51667
	Znrf1	0.616999	1.00767						0.343	3.16333
	Scel	-0.366492	1.00764						0.543	2.06667
	B930025P03Rik	0.604326	1.00756						0.277	6.29
	Pon1	0.681817	1.00742						0.277	3.42333
	Ece1	0.362611	1.00731						0.4	2.04667
	Nedd9	-0.386708	1.007						0.3	3.03333
	Itpk1	-0.410018	1.00679						0.35	2.05
	4930483O08Rik	0.602315	1.00666						0.203	1.03667
	Wfs1	-0.479183	1.00654						0.27	1.76667
	Gli3	0.345919	1.00636						0.4	4.74
	Gsap	0.31927	1.00628						0.197	0.876667
	Slc47a2	-0.321407	1.00602						0.26	2.11667
	Glt1d1	0.681273	1.006						0.3	2
[truncated: 132,573 more rows]

## Sheet: Figure 5
	Figure 5b													Figure 5c														Figure 5d							Figure 5e
	ɣH2AX IF intensity levels (integrated density) in Pnd 5 cultured PLZF+ spermatogonia													Number of PLZF+ cells per tubule in cultured Pnd 5 testes.																					Densitomerty-based quantification of ɣH2AX levels relative to H2AX levels in GC-2spd(ts) cells
	Control		Doxorubicin (DOX)											Control		Doxorubicin (DOX)																				Control		Doxorubicin (DOX)			Two-way ANOVA
	WT	Sirt7-/-	WT	Sirt7-/-		Two-way ANOVA								WT	Sirt7-/-	WT	Sirt7-/-		Two-way ANOVA																	EV	+SIRT7-HA	EV	+SIRT7-HA		Not corrected for multiple comparisons
	2809.68	2321.86	3640.57	8133.19		Not corrected for multiple comparisons								15	11	12	12		Not corrected for multiple comparisons																	0.00525394	0	1.83117	0.897951		Uncorrected Fisher's LSD test
	1125.11	2960.23	4085.34	2199.81		Uncorrected Fisher's LSD test								24	5	23	1		Uncorrected Fisher's LSD test																	0.0143652	0	2.82267	1.23307		Comparisons	Mean Diff,	95,00% CI of diff,	P value	t	DF
	1293.43	1701.39	4512.97	3021.05		Comparisons	Mean Diff,	95,00% CI of diff,	P value	t	DF			20	18	20	17		Comparisons	Mean Diff,	95,00% CI of diff,	P value	t	DF												0	0.0060053	1.41122	0.600076		EV Control vs. +SIRT7-HA Control	0.003765	-0,4430 to 0,4505	0.9862	0.01758	20
	2556.25	887.872	4155.65	1513.38		WT C vs. Sirt7-/- C	-738.1	-1167 to -309,3	0.0008	3.38	610			24	2	13	1		WT C vs. Sirt7-/- C	1.402	-3,521 to 6,325	0.5705	0.5707	55												0.0896919	0.109078	0.96641	0.982027		EV control vs. EV DOX	-1.503	-1,950 to -1,056	<0,0001	7.018	20
	3520.56	1605.16	3085.71	1108.39		WT C vs. WT DOX	-1071	-1498 to -643,6	1.10x10e-6	4.922	610			12	10	9	0		WT C vs. WT DOX	0.1765	-4,302 to 4,655	0.9373	0.07896	55												0.084851	0.0681321	1.03438	0.820556		EV Control vs. +SIRT7-HA DOX	-0.7953	-1,242 to -0,3485	0.0014	3.713	20
	742.119	2968.93	2412.64	3111.83		WT C vs. Sirt7-/- DOX	-2246	-2752 to -1739	2.99x10e-17	8.704	610			16	4	22	12		WT C vs. Sirt7-/- DOX	6.697	1,886 to 11,51	0.0072	2.79	55												0.117463	0.105823	1.26493	0.549536		+SIRT7-HA Control vs. EV DOX	-1.507	-1,954 to -1,060	<0,0001	7.036	20
	3839.63	4604.02	4257.79	2644.25		Sirt7-/- C vs. WT DOX	-332.8	-784,5 to 118,9	0.1484	1.447	610			9	10	14	10		Sirt7-/- C vs. WT DOX	-1.225	-6,149 to 3,698	0.6199	0.4989	55																	+SIRT7-HA Control vs. +SIRT7-HA DOX	-0.799	-1,246 to -0,3522	0.0013	3.731	20
	2616.26	3354.69	3665.68	7560.27		Sirt7-/- C vs. Sirt7-/- DOX	-1507	-2035 to -980,0	3.02x10e-8	5.613	610			5	16	20	18		Sirt7-/- C vs. Sirt7-/- DOX	5.295	0,06769 to 10,52	0.0472	2.03	55																	EV DOX vs. +SIRT7-HA DOX	0.7079	0,2611 to 1,155	0.0035	3.305	20
	7211.85	1104.23	1986.41	6608.71		WT DOX vs. Sirt7-/- DOX	-1175	-1701 to -648,4	1.37x10e-5	4.384	610			6	17	23	10		WT DOX vs. Sirt7-/- DOX	6.52	1,709 to 11,33	0.0088	2.716	55
	1537.45	5855.05	4023.13	5901.11										8	31	15	4
	801.36	5549.33	2981.17	5421.4										15	17	12	9
	694.039	6128.95	1050.62	7554.53										19	13	8	8
	2244.72	1762.91	2015.46	3002.91										15		8	6
	1277.05	2640.59	891.08	3770.33										6		8
	3408.58	2336.41	3891.59	5882.7										7		18
	1731.14	1914.49	1242.21	3478.53										19		6
	1815.24	3085.01	2673.47	3077.83										22		8
	4939	6490.97	2395.74	1901.16
	2491.27	3800.11	1340.7	2898
	1497.61	1789.91	3326.14	2308.89
	2161.92	1217.43	6838.42	1728.95
	1563.54	1448.15	4964.01	2564.81
	1792.6	1596.98	2829.68	6081.5										Figure 5g
	738.006	1608.95	2206.59	5770.97										Number of PLZF+ cells per seminiferous tubule in young and aged testis																Figure 5i
	2429.02	1504.59	3168.11	3241.7																										ɣH2AX IF intenstiy levels (raw integrated density) in young and aged WT and Sirt7-/- PLZF+ cells
	678.833	5052.24	3175.14	1022.83										2-3-month-old		9-12-month-old			One-way ANOVA. Not corrected for multiple comparisons																One-way ANOVA. Corrected for multiple comparisons
	2358.03	1099.28	10184.6	3333.7										WT	Sirt7-/-	WT	Sirt7-/-		Uncorrected Fisher's LSD											2-3-month-old		9-12-month-old			Tukey's multiple comparisons test
	1884.38	1626.58	4438.41	2125.38										14	10	4	3		Comparisons	Mean Diff,	95,00% CI of diff,	P value	t	DF						WT	Sirt7-/-	WT	Sirt7-/-		Comparisons	Mean Diff,	95,00% CI of diff,	P value	q	DF
	2419.06	1606.49	2690.09	1711.46										22	6	14	4		WT 2-3m vs. Sirt7-/- 2-3m	1.616	-0,3893 to 3,622	0.1132	1.596	120						6992	9013	6736	41828		WT 2-3m vs. Sirt7-/- 2-3m	1344	-1369 to 4058	0.5785	1.805	678
	2212.01	1252.94	3008.47	4522.57										9	4	1	2		WT 2-3m vs. WT 9-12m	2.06	-0,1524 to 4,272	0.0677	1.844	120						7270	9407	5504	54133		WT 2-3m vs. WT 9-12m	-3056	-6053 to -59,12	0.0437	3.714	678
	1983.2	1702.43	1400.6	5883.92										13	8	9	2		WT 2-3m vs. Sirt7-/-9-12m	4.675	2,908 to 6,442	7.03x10e-7	5.238	120						12180	8049	4570	9911		WT 2-3m vs. Sirt7-/-9-12m	-8405	-11199 to -5611	7.03x10e-13	10.96	678
	1549.33	857.008	3193.64	1059.4										14	5	7	3		Sirt7-/- 2-3m vs. WT 9-12m	0.4433	-1,922 to 2,809	0.7113	0.3711	120						19149	6060	9270	5534		Sirt7-/- 2-3m vs. WT 9-12m	-4400	-7496 to -1305	0.0015	5.178	678
	1893.55	1122.71	1932.52	2337.2										10	10	2	3		Sirt7-/- 2-3m vs. Sirt7-/-9-12m	3.059	1,103 to 5,014	0.0024	3.096	120						16200	9490	7067	12316		Sirt7-/- 2-3m vs. Sirt7-/-9-12m	-9749	-12649 to -6850	5.01x10e-13	12.25	678
	1917.14	1802.04	7698.32	2613.64										3	11	10	2		WT 9-12m vs. Sirt7-/-9-12m	2.615	0,4483 to 4,782	0.0184	2.39	120						9983	6645	6705	33855		WT 9-12m vs. Sirt7-/-9-12m	-5349	-8515 to -2183	9.21x10e-5	6.153	678
	2919.69	2022.79	1136.92	7958.58										8	3	6	11													5978	5749	5561	5233
	2456	2461.65	1593.16	8142.79										8	11	2	3													8700	13726	5471	6132
	3431.11	1818.51	1259.22	4522.16										14	0	1	6													10591	5858	13862	3651
	1342.21	852.173	1500.1	2377.46										6	12	6	3													8242	6376	8171	48193
	2521.16	1212.91	2845.5	7974.96										2	8	5	0													8223	4908	16622	10479
	2322.24	1256.33	2040.52	6388.22										6	10	5	0													8319	2971	11836	4853
	2685.51	2573.83	906.354	3147.12										8	8	4	0													6049	4671	13649	7895
	2289.35	2643.76	572.868	3059.84										11	8	8	8													6741	4514	7827	4518
	2391.07	5968.49	10874.1	1886.7										5	6	13	7													8285	5224	8199	34388
	1417.7	2567.79	6349.2	4011.41										18	4	11	8													5409	5809	12787	5636
	1038.44	3611.65	2005.48	2455.89										5	18	4	6													4529	9166	12931	5196
	3746.63	4213.24	4205.1	3761.84										5	7	6	3													5250	8620	11583	3665
	1744.72	3483.95	1341.26	5704.57										9	2		2													3777	14030	9094	1804
	1519.85	2643.53	1511.37	5996.98										7	4		3													3368	6366	10471	5958
	2181.33	3311.54	1768.11	3232.44										11	4		1													4178	7375	14085	10172
	1635.21	2098.32	1503.33	2076.65										10	5		0													6147	9380	11678	44803
	1967.7	3992.09	1529.09	3270.82										14	2		1													5566	4667	33736	8010
	1917.09	5289.59	5503.28	2793.08										17	4		3													7490	5520	47767	45593
	2051.59	5384.98	2687.32	10382.2										12	3		2													10072	4056	20487	3210
	5213.81	1020.66	4673.07	5297.95										7			2													6571	4819	8993	3664
	4857.71	5381.21	1405.2	6847.23										2			6													4884	12058	12668	40242
	4971.81	1759.38	3070.55	5419.12										8			5													4469	7885	9806	14451
	4738.93	1366.57	1508.87	11101.5										2			5													5637	3950	4376	55709
	3907.27	2570.39	3554.65	3583.89										6			4													4128	6468	11535	4129
	1339.84	2545.54	2739.01	5127.07										3			7													5895	8601	6189	5273
	2282.09	1344.15	1500.1	3920.56										0			4													7178	9576	6386	8690
	2608.3	2005.95	1661.46	2396.49										6			4													6550	12505	7600	4762
	2292.85	1539.75	1665.44	4867.17										4			11													10654	8168	7764	4252
	2471.3	6971.84	3172.02	6437.97										2			1													7150	5169	7199	6746
	3564.3	2995.05	4924.11	2751.87										5			1													3730	9827	6010	8767
	2359.98	2426.97	3642.61	1987.83													2													6139	4909	5211	4068
	1393.27	3861.99	1087.22	8679.37													3													4143	4946	5175	40023
	1274.77	1675.95	1277.28	8687.62													5													8048	5424	3641	6877
	1610.69	3109.57	1355.41	1357.73													5													8219	7033	9849	21060
	1753.15	4687.53	717.265	1726.01													0													7499	7299	16745	2816
	1774.97	1287.83	3294.91	3719.07																										5769	7097	7957	6224
	5589.07	1695.04	684.188	3607.97																										9011	6934	6171	34389
	883.353	4295.64	1076.17	1913.9																										9929	5723	4395	45540
	2390.59	1622.44	3625.01	2623.83																										7411	9492	5631	9721
	2729.16	4484.73	3547.62	2616.96																										6770	9167	5688	86793
	4503.3	4464.44	6848.23	6997.3																										5574	7897	6381	53016
	1759.43	4726.55	1526.28	3502.26																										7985	8105	4640	8429
	2764.59	1040.58	1190.97	7999.52																										4376	7410	5633	36299
	3997.6	5927.46	1567.63	3483.57																										5196	3541	8408	3997
	5155.63	4980.57	2680.11	7391.7																										4210	4027	8172	78807
	1653.92	5301.77	1769.15	6676.56																										5480	6580	9000	41267
	1923.55	6261.51	904.727	4530.34																										3438	7244	8629	19449
	1082.68	2587.29	904.727	9914.35																										4202	9036	5602	3830
	2548.57	3078.71	2597.73	6309.27																										4269	8280	12357	36992
	2112.46	3649.27	757.776	9711.8																										5625	9305	15444	4262
	2851.3	9974.32	3343.89	3979.66																										8454	7490	15403	8560
	2849.18	5618.58	3299.95	2824.19																										7308	7448	13755	9028
	1914.27	1603.74	4052.73	2134.31																										6237	4603	14447	7631
	1343.07	2106.68	3783.48	3542.79																										11888	5109	14942	18733
	1478.41	2056.29	4222.64	12144.4																										8237	5181	8358	7857
	4399.07	3893.78	4399.48	3505.87																										6620	2450	7554	35791
	2622.27	4194.46	4114.75	18522.5																										5786	8447	9713	48182
	2230.9	3617.93	3604.38	5957.51																										4009	6372	16158	5634
	2247.8	1909.05	4790.63	9069.25																										6657	4213	11159	4802
	2439.42	2463.5	1034.87																											6215	10751	22107	30633
	2075.5	4998.53	5419.64																											8445	9367	24089	8359
	3543.24	3555.51	4993.65																											7453	4429	9684	4210
	687.713	1925.9	1738.17																											8248	5888	4661	4052
	3210.95	1707.96	7764.27																											7935	6345	6714	45831
	2454.51	1776.17	2081.6																											6822	9971	13274	4223
	1894.47	4119.77	4581.79																											5780	10076	9628	6686
	2732.01	2705.3	4005.78																											8503	9779	22367	6342
	2340.7	6732.66	3326.75																											6479	9620	6648	7161
	3577.02	1017.45	4254.27																											6598	4935	8366	17988
	3376.18	1560.2	7729.01																											7878	10938	47584	15070
	3532.6	2553.58	2555.39																											8266	11958	21431	8180
	994.56	4230.64	3155.21																											7447	14024	16431	60994
	1290.45	4027.47	5681.84																											7018	7721	15032	8914
	2047.39	5380.23	8247.35																											8876	6498	17630	7214
	3167.21	5404.43	2781.99																											11102	6304	9006	3674
	1074.32	5880.35	2551.68																											12107	5981	10984	5062
	1575.52	3865.05	1605.02																											7208	8951	10703	3257
	3806.35	5274.38	1922.24																											8128	5143	19007	49935
	1551.23	7066.57	4264.96																											15632	6498	32329	10228
	1610.02	1154.59	2053.76																											10487	11972	5564	10360
	4137.69	4474.15	8439.49																											8368	9726	7729	3846
	2533.2	4510.78	4151.44																											14241	8229	13114	4515
	5860.35	7922.95	1605.59																											14011	5316	12628	3720
	5568.06	3158.6	2091.52																											15187	6079	7764	3546
	5542.03	8862.47	2752.12																											13898	4920	10444	68524
	5174.18	5122.3	1991																											13518	10551	10205	7233
	1357.85	4990.06	2076.81																											5865	12740	24763	5082
	1368.94	2506.25	2646.49																											13381	9729	26766	6477
	909.02	1582.61	2373.49																											12891	10338	29287	11353
	990.606	2579.5	906.851																											14337	14820	29447	6452
	3781.4	2648.91	2098.61																											20268	13949	25102	11027
	3021.86	2310.22	7583.52																											14123	8350	7883	5105
	1820.39	2410.29	12696.1																											4869	8319	10083	64608
	3608.94	1167.77	3437.21																											12822	4186	14040	5145
	3691.84	1702.99	2605.59																											5468	12392	5879	39345
	4687.57	1094.72	3535.58																											8904	13193	6684	11473
	4439.2	3315	14708.2																											5026	12785	6955	10109
	651.156	3522.23	5721.61																											5642	11393	10545	37259
	1883.27	5917.4	8992.25																											4325	10831	10951	5048
	1158.7	2009.84	5538.85																											12199	6721	12648	68430
	2845.16	2672.02	4014.82																											11596	8065	12574	6116
	1588.39	3193.87	2357.9																											12579	13527	11909	47937
	1368.85	4233.32	2572.97																											11083	11079	12560	45901
	2055.64	3283.34	6925.36																											13916	7674	9840	8461
	1010.44	2208.57	4184.05																											7279	8618	8769	4967
	846.66	1187.49	8160.03																											7347	9534	8979	5675
	781.906	885.093	7673.88																											11502	12203	11898	5502
	2207.81	2693.78	3316.96																											11399	11779	15721	17960
	1858.96	2772.52	2945.95																											8989	6026	17357	5373
	2441.49	2492.2	1073.03																											13328	9026	23947	42969
	1277.91	2557.85	2678.41																											7290	5633	12657	21372
	1255.05	2282.55	4766.97																											9078	9975	8674	67097
	727.478	4552.31	3730.91																											11126	7133	21564	10729
	1679.86	2933.43	8582.38																											13399	8089	6437	3958
	1618.83	2905.57	10567.2																											19383	8754	18179	4704
	2431.44	8586.01	2573.08																											8048	13207	10877	35273
	2505.3	5233.53	3626.54																											7907	14915	13012	3936
	1835.75	5658.7	3885.83																											7119	7732	10339	4226
	1694.54	1417.43	1906.52																											5681	3975	7578	6820
	1533.9	2234.72	4346.02																											4399	7141	13013	8729
	1336.84	1699.51	4745.69																											9242	6159	12635	15901
	982.743	4620.72	3956.26																											5199	13993	12291	6570
	1848.7	3244.66	5478.95																											6351	15725		6792
	1334.35	1601.18	4418.78																											9160	16710		71388
	1782.52	3862.29	3732.85																											8063	11114		11673
	1704.21		2307.11																											7128	12968		6815
	2066.91		2333.38																											5023	7050		4602
	1360.76																													6581	7961		38882
	1119.8																													17328	7950		10919
	1113.9																													14266	8648		6174
	1583.9																													7357	5418		2164
	3806.41																													7625	3705		47578
	4866.27																													6047	5204		6333
	3113.12																													7359	6997		6277
	3272.43																													4402	7329		9128
	6621.88																													5359	4957		9557
	4767.38																													11220	6369		3838
	4017.37																													6963	6503		11271
	4556.87																													8236	6319		5152
	2342.74																													7542	5385		8052
	1065.71																													8061	6690		46477
	1325.31																													3927	4161		4029
	2545.45																													8420	6128		6211
	3479.21																													8430	3561		7498
	3723.45																													3974	4465		5340
	1581.21																													5186	8094		9791
	1318.76																													7496	7255		7644
	4313.76																													8649	5944		4621
	4313.76																													5656	5541		10657
	2948.89																													6306	4728		7062
	3114.52																													5376	7946		7085
	1556.06																													8452	4996		6181
	8658.99																													5732	8493		37599
	1175.81																													7400	12658		72771
	1610.94																													6744	4865		5121
	1271.81																													11736	14804		4994
	1306.06																													17911	4139
	2135.8																													7462	5080
	1401.66																													11187	6628
	1789.37																													6632	5926
	3079.09																													11010	8540
	2985.94																													11268	8538
	3503.57																													9763	9850
	2968.09																													17307	7091
	2691.27																													18886	7297
	2083.68																													12696	5245
	2333.59																													11296	5460
																														11096	6151
																														12297	5224
																														11638	7060
																														10083	7723
																														11395	8360
																														7035	6159
																														13006	7562
																														14807
																														10051
																														12717
																														15002
																														13949
																														20598
																														19390
																														17095
																														11436
																														13200
																														8666
																														8295
																														5567
																														16521
																														7120
																														12161
																														17337
																														16611
																														14493
																														11174
																														13166
																														8141
																														7761
																														21190
																														11422
																														10997
																														8183
																														12761
																														10856
																														17983
																														12953
																														10116

## Sheet: Figure 6
	Figure 6a																		Figure 6f										Figure 6i
	Percentages of cells in the different meiotic prophase I stages in chromosome spreads from 2-3-month-old WT and Sirt7-/- testes																		% of pachynemas with HORMAD1 signal outside XY body in 9-12-month-old testes										% of p53+ spermatocytes per seminiferous tubule
									Two-way ANOVA
		WT			Sirt7-/-				Not corrected for multiple comparisons										WT	Sirt7-/-		One-tailed unpaired t test							WT	Sirt7-/-		Two-tailed unpaired t test
	Leptonema	8.877	3.35463	5.58248	0.802855	7.96599	7.31707		Uncorrected Fisher's LSD test										0	46.15		P value	0.0449						0.101266	0.0759494		P value	0.7904
	Zygonema	4.88553	3.02301	0.917431	18.7179	2.5102	0.813008		Comparisons WT vs. Sirt7-/-	Mean Diff,	95,00% CI of diff,	P value	t	DF					13.04	15.38		t, df	t=2,228, df=4						0.089286	0.101695		t, df	t=0,2841, df=4
	Early Pachynema	16.8151	14.1172	9.30414	14.9415	13.1837	10.9611		Leptonema	0.5104	-8,772 to 9,792	0.8985	0.1147	20					7.69	25		Difference between means ± SEM	21,93 ± 9,845						0.0377359	0.025316		Difference between means ± SEM	-0,008442 ± 0,02972
	Mid/Late Pachynema	55.3606	60.897	72.5982	52.5802	52.449	62.6887		Zygonema	-4.455	-13,74 to 4,827	0.3348	1.001	20								95% confidence interval	-5,399 to 49,27									95% confidence interval	-0,09095 to 0,07407
	Diplonema	14.0618	18.6082	11.5977	12.9575	23.8912	18.2201		Early pachynema	0.3324	-8,950 to 9,614	0.9323	0.0747	20								R squared (eta squared)	0.5538									R squared (eta squared)	0.01978
									Mid/Late Pachynema	6.963	-2,319 to 16,24	0.1296	1.565	20
									Diplonema	-3.684	-12,97 to 5,598	0.4287	0.8279	20					Figure 6h										Figure 6k
	Figure 6b																		RAD51 foci count in 9-12-month-old WT and Sirt7-/- pachynema cells										MLH1 foci count in 9-12-month-old WT and Sirt7-/- pachynema cells
	Percentages of cells in the different meiotic prophase I stages in chromosome spreads from 2-3-month-old WT and Sirt7-/- testes
									Two-way ANOVA										WT	Sirt7-/-		Two-tailed unpaired t test							WT	Sirt7-/-		Two-tailed unpaired t test
		WT			Sirt7-/-				Not corrected for multiple comparisons										21	39		P value	0.0004						26	19		P value	8.02x10e-6
	Leptonema	3.83964	9.73451	5.91027	3.24134	6.46934	3.42466		Uncorrected Fisher's LSD test										22	66		t, df	t=3,696, df=73						18	8		t, df	t=4,715, df=98
	Zygonema	0.621118	4.05471	0.75188	15.154	4.65116	17.5766		Comparisons WT vs. Sirt7-/-	Mean Diff,	95,00% CI of diff,	P value	t	DF					15	28		Difference between means ± SEM	11,39 ± 3,081						18	13		Difference between means ± SEM	3,340 ± 0,7084
	Early Pachynema	13.4105	22.1641	13.5277	35.8344	18.6047	28.8074		Leptonema	2.116	-8,266 to 12,50	0.6752	0.4252	20					0	48		95% confidence interval	5,246 to 17,53						21	19		95% confidence interval	1,934 to 4,746
	Mid/Late Pachynema	61.6601	44.2156	62.0424	31.0847	47.9493	37.4093		Zygonema	-10.65	-21,03 to -0,2693	0.0449	2.14	20					3	32		R squared (eta squared)	0.1576						24	14		R squared (eta squared)	0.1849
	Diplonema	20.4687	19.8311	17.7678	14.6855	23.0444	12.782		Early pachynema	-11.38	-21,76 to -0,9993	0.0332	2.287	20					0	31									15	17
									Mid/Late Pachynema	17.16	6,776 to 27,54	0.0025	3.447	20					35	34									21	21
									Diplonema	2.519	-7,864 to 12,90	0.6184	0.506	20					6	12									20	18
																			9	20									19	15
	Figure 6d																		14	19									21	18
	ɣH2AX IF intenstiy levels outside sex body (raw integrated density) relative to ɣH2AX intensity in WT and Sirt7-/- 9-12-month-old early pachynemas																		13	3									26	10
																			11	15									22	15
	9-12-month-old																		15	27									16	14
	WT	Sirt7-/-		Two-tailed unpaired t test															0	19									12	10
	0.609834	1.81701		P value	2.79x10e-8														0	13									21	20
	0.63179	1.8043		t, df	t=6,166, df=79														0	35									15	18
	0.728581	1.67515		Difference between means ± SEM	1,436 ± 0,2328														0	21									21	17
	0.676334	1.79622		95% confidence interval	0,9722 to 1,899														39	24									23	13
	1.62847	1.94879		R squared (eta squared)	0.3249														4	23									19	16
	1.1769	2.21661																	8	24									22	9
	0.748944	3.84956																	3	24									15	10
	1.27626	5.05297																	15	5									23	19
	0.909685	7.69496																	0	12									20	19
	1.74382	3.48418																	19	23									24	21
	1.84751	2.4552																	8	16									23	20
	1.29854	0.944227																	11	0									18	17
	1.45536	0.663442																	2	0									19	19
	1.53391	0.723432																	12	6									21	16
	1.05758	0.780939																	4	42									24	16
	0.857996	2.64199																	7	47									21	19
	0.514661	2.18746																	9	0									19	23
	0.538473	2.49253																	14	51									24	22
	0.303021	1.87371																	8	27									23	13
	0.384936	2.62421																	25	15									23	16
	0.388665	1.9813																	30	25									20	19
	0.452375	1.18326																		8									18	22
	0.364298	2.64339																		34									10	15
	0.332621	2.05206																		23									19	12
	0.400884	3.02472																		0									19	13
	0.316735	3.71333																		1									20	13
	0.259747	3.55584																											17	22
	0.973429	3.31592																											17	15
	0.945365	3.61559																											19	17
	0.733124	3.92892																											18	21
	0.545864	0.618956																											25	18
	0.536922	0.574496																											23	19
	0.887989	0.600956																											22	22
	0.777527	1.58693																											18	17
	0.850396	2.10347																											22	18
	0.832573	2.30035																											21	21
	0.697657	1.76675
	2.50845	2.33089
	2.07621	1.19883
		1.23781
		3.47877
		2.23978

## Sheet: Supplementary Figure 1
	Supplementary Figure 1b
	Accumulated number of pups
		2-month-old female x 2-month-old male			2-month-old female x 12-month-old male
		#1	#2	#3	#1	#2	#3
	L1	3	9	10	3	2	4
	L2	12	18	18	3	4	7
	L3	21	27	25	3	6	7
	Two-way Repeated measures ANOVA	Matching: Stacked
	Assume sphericity?	Yes
	Alpha	0.05
	Source of Variation	% of total variation	P value	F (DFn, DFd)
	Interaction	14.24	6.10414e-06	F (2, 8) = 76,47
	Litter	24.76	7.26704e-07	F (2, 8) = 133,0
	Genotype	53	0.00566687	F (1, 4) = 29,23
	Cross	7.252	0.000348205	F (4, 8) = 19,47
	Supplementary Figure 1d
	Mean number of Sertoli cells per tubule.
	WT	Sirt7-/-	Two-tailed unpaired t test
	22.9048	21.5238	P value	0.2212
	21.1905	18.7143	t, df	t=1,448, df=4
	21.7619	21.1905	Difference between means ± SEM	-1,476 ± 1,019
			95% confidence interval	-4,307 to 1,354
			R squared (eta squared)	0.3439

## Sheet: Supplementary Figure 2
	Supplementary Figure 2a								Supplementary Figure 2b
									Densitometry-based quantifications of WB bands. Intensity values normalized to H3 values.
									H3K4me3								Two-way ANOVA. Not corrected for multiple comparisons
										WT			Sirt7-/-				Uncorrected Fisher's LSD test	Adjusted P value
									2-3 months-old	0.4551	0.6993	1.133	1.1846	0.7268	0.6055			H3K4me3	H4K20me1	H4K20me3	H3K9me3
									9-12 months-old	0.4616	0.4833	0.9627	0.7296	0.4363	0.2024		WT 2-3-month-old vs. WT 9-12-month-old	0.6198	0.455	0.849	0.4768
																	WT 2-3-month-old vs. Sirt7-/- 2-3-month-old	0.7632	0.186	0.973	0.5323
									H4K20me1								WT 2-3-month-old vs. Sirt7-/- 9-12-month-old	0.2471	0.7853	0.6311	0.1768
										WT			Sirt7-/-				WT 9-12-month-old vs. Sirt7-/- 2-3-month-old	0.4318	0.5269	0.9792	0.1994
									2-3 months-old	0.7333	1.1472	0.9446	1.1953	2.0411	1.3712		WT 9-12-month-old vs. Sirt7-/- 9-12-month-old	0.4846	0.6283	0.9745	0.4834
									9-12 months-old	1.6901	1.1646	0.9378	0.6894	0.5205	1.9624		Sirt7-/- 2-3-month-old vs. Sirt7-/- 9-12-month-old	0.1573	0.2777	0.8527	0.0654
									H4K20me3									H3K4me3			H4K20me1			H4K20me3			H3K9me3
										WT			Sirt7-/-					t	DF		t	DF		t	DF		t	DF
									2-3 months-old	0.4961	1.0182	0.7258	0.6474	1.1884	1.0872		WT 2-3-month-old vs. WT 9-12-month-old	0.516	8		0.7851	8		1.143	8		0.7465	8
									9-12 months-old	1.4174	1.6614	0.4672	0.5197	1.0711	2.6245		WT 2-3-month-old vs. Sirt7-/- 2-3-month-old	0.3118	8		1.447	8		0.5977	8		0.6526	8
																	WT 2-3-month-old vs. Sirt7-/- 9-12-month-old	1.249	8		0.2818	8		1.729	8		1.481	8
									H3K9me3								WT 9-12-month-old vs. Sirt7-/- 2-3-month-old	0.8278	8		0.6615	8		0.5453	8		1.399	8
										WT			Sirt7-/-				WT 9-12-month-old vs. Sirt7-/- 9-12-month-old	0.7327	8		0.5033	8		0.5858	8		0.7348	8
									2-3 months-old	0.865	0.7964	1.3356	1.032	0.5158	0.8989		Sirt7-/- 2-3-month-old vs. Sirt7-/- 9-12-month-old	1.561	8		1.165	8		1.131	8		2.134	8
									9-12 months-old	1.0461	1.5111	0.9209	0.9729	0.6144	0.3177

## Sheet: Supplementary Figure 3
	Supplementary Figure 3c, 3d
	Expression (FPKMs) of sirtuins in mouse testicular populations																																					Supplementary Figure 3c
	Raw sc-RNA-seq data obtained from Green et al 2018 Dev Cell																																					One-way ANOVA. Not corrected for multiple comparisons.
		Sirt1					Sirt2					Sirt3					Sirt4					Sirt5					Sirt6					Sirt7						Uncorrected Fisher's LSD test
	Pre-meiotic	0.569424	0.602022	0.476217			0.296767	0.757677	0.688655			0.210889	0.313387	0.53204			0.0656524	0	0.19961			0.0435054	0	0.128578			0.0699499	0.0047067	0			0.461526	0.235354	0.231591
	Spermatocyte	0.278552	0.265996	0.172263	0.0627738	0.182282	0.941227	0.823286	0.53589	0.453821	0.571589	0.621764	0.592969	0.488001	0.656951	0.380398	0.10435	0.127142	0.131109	0.140267	0.0851219	0.0790774	0.0520681	0.0315971	0.0273667	0.0365588	0.0067059	0.0091478	0.0003428	0	0.006656	0.119044	0.0921951	0.0049643	0.0092456	0.0686138		Comparisons	Mean Diff,	95,00% CI of diff,	P value	t	DF
	Spermatids	0.0558311	0.0522144	0.0390096			0.345976	0.329962	0.567932			0.429526	0.0904671	0.0316792			0.319798	0.269165	0.0397621			0.0175742	0.0113176	0.0036201			0.0012322	0	0.0031813			0.0077391	0.0026282	0.007301				Spermatogonia vs. Spcy	0.2507	0,1245 to 0,3768	0.0018	4.582	8
	Sperm	0.0391221					0.800432					0.0307138					0.0106203					0.0007759					0.0022611					0.0129316						Spermatogonia vs. Sptd	0.3036	0,1626 to 0,4446	0.0011	4.964	8
																																						Spermatogonia vs. Sperm	0.2966	0,09710 to 0,4960	0.009	3.429	8
																																						Spcy vs. Sptd	0.05292	-0,07323 to 0,1791	0.3617	0.9674	8
																																						Spcy vs. Sperm	0.04588	-0,1433 to 0,2351	0.5914	0.5591	8
	Supplementary Figure 3e							Supplementary Figure 3h											Supplementary Figure 3i								Supplementary Figure 3k											Sptd vs. Sperm	-0.007042	-0,2065 to 0,1924	0.9371	0.08142	8
																			Expression (FPKMs) of sirtuins in mouse testicular populations								Quantification of H3K36ac IF intensity (raw integrated density) in 2-3- and 9-12-month-old WT pachynemas
								Leptonema- Zygonema	Pachynema	Diplonema									Raw sc-RNA-seq data obtained from Green et al 2018 Dev Cell
								0.384195	0.611761	0.72635		One-way ANOVA								Sirt7							2-3-month-old	9-12-month-old
								0.460211	0.669073	1.03228		Corrected for multiple comparisons							Early Spcy	0.119044	0.0921951						0.451627	0.611761		Two-tailed unpaired t test
								0.468367	0.782772	0.853993		Tukey's multiple comparisons test							Late Spcy	0.0049643	0.0092456	0.0686138					0.414302	0.669073		P value	7.48x10e-6
								0.571429	0.654221	0.980337		Comparisons	Mean Diff,	95,00% CI of diff,	P value	q	DF										0.45422	0.782772		t, df	t=4,640, df=152
								0.429568	0.574157	1.02053		Leptonema/Zygonema vs. Pachynema		-0,3303 to -0,01893	0.0239	3.774	99		One-tailed unpaired t test								0.431009	0.654221		Difference between means ± SEM	0,2941 ± 0,06338
								0.728525	0.655798	0.82291		Leptonema/Zygonema vs. Diplonema		-0,8084 to -0,4529	2.24x10e-10	11.94	99		P value	0.0353							0.554506	0.574157		95% confidence interval	0,1688 to 0,4193
								0.711349	0.726547	1.1579		Pachynema vs. Diplonema		-0,5978 to -0,3142	2.63x10e-10	10.82	99		t, df	t=2,752, df=3							0.423468	0.655798		R squared (eta squared)	0.124
								0.707735	0.501111	1.1426									Difference between means ± SEM	-0,07801 ± 0,02834							0.508515	0.726547
								0.771907	0.656927	1.16279									95% confidence interval	-0,1682 to 0,01219							0.277943	0.501111
								0.630102	0.578617	1.37823									R squared (eta squared)	0.7163							0.724922	0.656927
								0.597066	0.622635	1.31532																	0.468445	0.578617
								0.840426	0.789663	1.33717																	0.366515	0.622635
								0.709059	0.854047	1.19215																	0.277315	0.789663
								0.746192	0.967699	1.94392																	0.250603	0.854047
								0.734093	0.957824	1.17825																	0.23191	0.967699
								0.919671	0.960288	1.38351																	0.593885	0.957824
								1.08076	0.497286	1.37083																	0.674771	0.960288
								0.546971	1.18348	1.43258																	0.683933	0.497286
								0.610895	0.986484	1.29801																	0.402448	1.18348
								0.917294	0.960331	1.99459																	0.48862	0.986484
									0.882037	1.43819																	0.290786	0.960331
									0.901741	1.35653																	0.557051	0.882037
									1.09598	1.89983																	0.537458	0.901741
									1.03604	1.82081																	0.491	1.09598
									1.14235	1.62771																	0.264356	1.03604
									0.990045	1.16469																	0.25865	1.14235
									0.613825																		0.481171	0.990045
									1.05684																		0.165828	0.613825
									1.24078																		0.227017	1.05684
									0.70312																		0.250802	1.24078
									1.24386																		0.488006	0.70312
									0.888659																		0.438185	1.24386
									1.01657																		0.380137	0.888659
									1.24028																		0.433767	1.01657
									0.974808																		0.207145	1.24028
									0.904526																		0.609482	0.974808
									0.682236																		0.363533	0.904526
									1.14177																		0.317724	0.682236
									0.802514																		0.302797	1.14177
									1.11799																		0.83764	0.802514
									1.12351																		0.193765	1.11799
									1.15453																		1.10959	1.12351
									0.719716																		0.615799	1.15453
									0.904578																		0.589587	0.719716
									0.904884																		0.867886	0.904578
									0.812372																		0.337716	0.904884
									0.529975																		0.340291	0.812372
									0.484145																		0.493967	0.529975
									0.725147																		0.523988	0.484145
									0.469225																		0.438953	0.725147
									0.61158																		0.493202	0.469225
									0.559009																		0.456299	0.61158
									0.932284																		0.449765	0.559009
									1.30494																		0.281157	0.932284
									0.900046																		0.350709	1.30494
									0.759134																		0.632643	0.900046
																											0.514494	0.759134
																											0.45834
																											0.454863
																											0.227882
																											0.25473
																											0.246168
																											0.271079
																											0.13354
																											0.133017
																											0.216746
																											0.212355
																											0.21336
																											0.146733
																											0.184466
																											0.11198
																											0.10613
																											0.200671
																											0.233977
																											0.0939311
																											0.257537
																											0.247437
																											0.259547
																											0.138123
																											0.231881
																											0.239059
																											1.82298
																											1.21768
																											0.887878
																											1.38574
																											1.90441
																											0.8891
																											1.58439
																											1.07488
																											1.23229
																											1.2353
																											1.58013
																											2.02242
																											1.80211
																											1.38638
																											1.42243
																											0.940269
																											1.00214
																											0.829982

## Sheet: Supplementary Figure 4
	Supplementary Figure 4c						Supplementary Figure 4d								Supplementary Figure 4g
	RNA-seq data from Pnd 5 Spermatogonia Sirt7-/- vs WT for volcano plot						Correlation of log2(FC) data of H3K36ac ChIP-seq peak signal and RNA-seq peak signal
		log2(FC)	-log(pval)					log2(FC) RNAseq	log2(FC) ChIPseq		Linear regression analysis
	Arhgdia	1.07956	49.2858				Pole4	0.0529193	3.81762		R square	0.0003682
	P4hb	1.01825	44.6753				2310033P09Rik	0.0162569	3.74723		F	1.471
	Sirt7	-2.46406	44.1221				Trps1	-0.383526	3.57395		P value	0.2252
	Mcrip1	1.10204	31.4556				Gm6260	0.425993	3.26679		Is slope significantly non-zero?	Not Significant
	Postn	-1.46337	6.76927				Rasgef1b	0.109821	3.20163
	Nr4a2	0.705314	5.75331				Pdlim4	0.035719	3.152
	Cebpb	-1.01123	4.74725				Gm32926	0.011386	3.14975
	Gm12751	0.861941	3.73817				1700017J07Rik	1.59609	3.10434
	Col3a1	-0.449296	3.6955				Washc1	0.0390797	3.05311
	Pcyt2	-0.527676	3.41229				Alms1	-0.0731468	3.03562
	Rtp4	-2.36561	2.83058				Adarb1	0.0403428	3.02554
	Nr4a3	0.49763	2.83058				Kcnj1	-0.795602	2.75899
	Dcn	-0.532671	2.72913				Zfhx4	-0.183594	2.72583
	Gm15097	0.701712	2.36874				Gm5464	-0.18094	2.64046
	Rnf213	-0.409592	2.32683				Tmtc2	-0.32219	2.62449
	Col4a3	0.553543	2.30437				Bag3	0.177231	2.61667
	Rps21	0.446469	2.22923				Pfkfb3	0.157147	2.558		Supplementary Figure 4h								Supplementary Figure 4i									Linear regression analysis
	Rps29	0.330547	2.03943				Simc1	0.0992323	2.49643										Densitometry-based quantification of the intensity of all DNA bands at selected timepoints.										WT	Sirt7-/-
	Fdft1	0.343233	2.03943				Mrps17	0.0499574	2.48543										Normalized to intensity at t=2									Best-fit values
	Helz2	-0.70237	1.9436				G2e3	-0.043356	2.47999																			Slope	-0.0003591	-0.01953
	0	-0.337879	1.89402				Gpr149	-0.991624	2.47805										Time (min)	WT			Sirt7-/-					Y-intercept	1.128	1.079
	Dpt	-1.03357	1.87744				Anapc15	0.0255557	2.46428										2	1	1	1	1	1	1			X-intercept	3140	55.23
	Dlk1	-0.358329	1.86938				Ywhah	0.0125663	2.44231										4	1.16447	1.08471	1.08441	1.08595	0.983402	1.02648			1/slope	-2784	-51.21
	Col5a3	-0.887229	1.86615				Slc4a11	0.420503	2.43539										6	1.26201	1.15258	1.10721	1.01933	1.00012	0.898791			Std. Error
	Gm10925	0.303164	1.8483				Ppat	-0.0372777	2.42884										8	1.18794	1.24657	1.13132	0.917174	0.94277	0.920857			Slope	0.004272	0.001487
	Fam198b	-0.522259	1.78389				Ppat	0.126318	2.42884										10	1.30917	1.21851	1.085	0.859683	0.893387	0.862583			Y-intercept	0.04694	0.01634
	Mfap5	-1.88773	1.72127				Grxcr2	-2.43118	2.42321										15	1.28604	1.16513	1.08081	0.798363	0.791047	0.832342			95% Confidence Intervals
	Mvd	0.408633	1.64897				Ubxn7	-0.10242	2.42223										20	1.15229	1.05087	0.840487	0.63304	0.658715	0.718053			Slope	-0,009301 to 0,008583	-0,02264 to -0,01642
	Rpl34-ps1	0.293049	1.61745				Srr	-0.0940402	2.36257																			Y-intercept	1,029 to 1,226	1,044 to 1,113
	0	-0.346343	1.61745				Fam222b	0.117994	2.34717																			X-intercept	130,0 to +infinity	48,86 to 64,00
	Rplp2	0.314529	1.61745				Pdgfa	0.0965097	2.34395																			Goodness of Fit
	Dhcr7	0.35629	1.61745				Cct7	0.0706335	2.3388																			R square	0.0003718	0.9008
	0	-0.361278	1.5534				Fkbp5	-0.046472	2.30433																			Sy.x	0.115	0.04002
	Slc15a2	1.55548	1.52161				Avl9	0.0195133	2.30256		Supplementary Figure 4j																	Is slope significantly non-zero?
	Clec3b	-0.854553	1.51664				Ampd3	-0.304373	2.29768		Densitometry-based quantification of the intensity of DNA bands corresponding to mononucleosome fraction at selected timepoints.																	F	0.007067	172.5
	Gm10154	0.402519	1.51623				Pex5l	-0.378909	2.2854		Normalized to mean intensity at t=2																	DFn, DFd	1, 19	1, 19
	Snrpd2	0.319632	1.22461				Ap3b1	-0.0136378	2.27085																			P value	0.9339	<0,0001
	Col12a1	-0.401785	1.19675				Rbms2	-0.0941608	2.26053		Time (min)	WT			Sirt7-/-				one-phase association non-linear regression analysis. Least squares fit									Deviation from zero?	Not Significant	Significant
	Fgd5	0.511496	1.14585				Nr0b2	-0.467449	2.25634		2	1	1	1	1	1	1		Different curve for each data set									Are slopes equal?
	mt-Atp6	0.24782	1.112				Prr5	0.261501	2.25634		4	2.24417	1.89843	1.92929	2.3793	1.6185	1.81506		Best-fit values									F(1,38) = 17.96
	Lars2	-0.310133	1.07881				Pofut2	0.0165704	2.23183		6	3.15354	2.61194	2.40089	2.51479	2.11863	1.95581		Y0	-0.7728	-0.5803							P = 0.0001
	Lss	0.31256	1.07825				Rragc	-0.00082072	2.2303		8	3.31609	3.12351	2.61314	2.65395	2.32242	2.34842		Plateau	3.651	2.697
	Gm19810	0.593343	1.03845				Gpc1	0.0104031	2.22882		10	4.1872	3.1529	2.60176	2.83686	2.37686	2.41982		K	0.2541	0.3366
	Gm15728	-0.503507	1.01467				Fam161a	0.329222	2.22239		15	4.66709	3.41139	2.95079	3.25267	2.59535	2.61485		Tau	3.935	2.971
	Gm15262	-0.407776	1.01467				Pou2f3	-0.182319	2.22239		20	4.35806	3.3162	2.89886	2.81616	2.47575	2.5606		Half-time	2.727	2.059
	Hmga1b	0.272482	1.01467				Klf4	0.211812	2.21723										Span	4.424	3.277
	Gbp3	0.481643	1.01467				Agk	0.0351272	2.20511										Comparison of Fits
	Epcam	0.335995	1.00777				Aff3	-0.123664	2.19794										Null hypothesis	One curve for all data sets
	Plac9	-0.966853	0.959557				Aifm2	0.131564	2.18322		Supplementary Figure 4k								Alternative hypothesis	Different curve for each data set
	Fscn1	0.312885	0.94882				Taf8	0.0301292	2.16046										P value	0.0002
	Cnn2	0.345165	0.933092				Cenpw	0.244819	2.152										Conclusion (alpha = 0.05)	Reject null hypothesis
	Cx3cl1	0.326719	0.933092				Virma	-0.0547596	2.14202										Preferred model	Different curve for each data set
	Pim1	0.270485	0.923898				Ifi30	0.129494	2.1375										F (DFn, DFd)	8,366 (3, 36)
	Ripk3	0.491129	0.923898				Metrnl	-0.140029	2.1375
	Eif2ak2	-0.702854	0.923898				Park7	0.180059	2.13245
	Hmga1	0.260917	0.923898				Tmod3	0.0108604	2.13245
	Aacs	0.346769	0.893841				Stac2	0.310131	2.13124
	Meg3	-0.30921	0.890714				Mir6395	-0.576304	2.12338
	Idi1	0.259528	0.882728				Cnp	0.153266	2.11548
	Ralgds	0.312735	0.871266				Vps13b	-0.239398	2.11189
	Alyref	-0.280429	0.865831				Srgap2	-0.163771	2.11042
	Acat2	0.326761	0.847653				Faim2	0.689409	2.10434
	0	0.591596	0.829235				Knl1	-0.00568016	2.09954
	Casq2	0.404693	0.829235				Pygb	-0.107537	2.09954
	Pik3cd	0.325346	0.823056				Chp2	-0.0253327	2.08092
	Rplp1	0.237338	0.794916				Slc15a5	-0.276903	2.07039
	Alas2	0.795426	0.765868				Zrsr2	0.0673016	2.06301
	Adnp	-0.923298	0.751447				Acad10	0.030555	2.05063
	Erbb3	0.300157	0.745534				Rfxap	0.150639	2.04439
	Vnn1	-0.419782	0.731438				4933411E08Rik	0.0103666	2.02975
	0	0.566449	0.730559				Ppfibp2	-0.137613	2.02106
	Rrad	0.505874	0.688577				Slc22a17	0.0725065	2.01792
	Xaf1	-0.989339	0.685209				4930519K11Rik	1.01456	2
	Aldoc	0.419172	0.685209				Ndufs8	0.0865859	2
	Upp1	0.42887	0.684989				Parg	-0.0120981	2
	Gm29289	0.978178	0.684989				Ppp2r1a	-0.0047473	2
	Alox12e	1.25719	0.683993				Slc25a36	0.000274	2
	Ltb	1.03532	0.683992				Zfp768	-0.0099805	2
	BC022687	0.45856	0.628458				Tbc1d14	0.00335158	1.98935
	Pdcl3	0.37809	0.628458				Arl6ip1	0.0272707	1.98658
	Zfp426	-0.353963	0.619716				Psen1	-0.0391402	1.98606
	Ptch1	0.269536	0.619716				Fgd6	0.0242123	1.97336
	Ppp1r14b	-0.322863	0.61843				D930032P07Rik	-2.98781	1.96153
	Mif	0.27222	0.591566				Gsdmd	0.148006	1.96153
	Ubald2	0.305244	0.591566				Galnt4	-0.0835859	1.94753
	Cartpt	0.697583	0.591566				Gdnf	0.0514421	1.94753
	1700072G22Rik	-0.77801	0.590446				Eef1g	-0.0256753	1.9386
	Rpl26	0.223064	0.579955				Lmbr1	0.0883342	1.93643
	Fam241a	-0.623761	0.579955				Nrg1	0.053581	1.9349
	Rian	-0.314611	0.576088				Polr3gl	0.0850142	1.926
	Fgl2	0.451202	0.566868				Arhgap18	-0.221439	1.92139
	Slc2a1	0.311536	0.552333				Immp2l	-0.137333	1.90689
	Cox6a1	0.23693	0.552333				Rnf126	0.0897385	1.90689
	Gm15109	0.665892	0.528424				Zfp467	-0.259335	1.90182
	Cox8a	0.240029	0.528424				1700064J06Rik	-0.989261	1.90046
	Serpina5	-0.410288	0.528424				Plekha3	-0.139074	1.89947
	Rapgef2	-0.253748	0.520457				Dcakd	0.0521647	1.89482
	Cgnl1	-0.305764	0.520457				Acap3	0.141471	1.88264
	Zfp266	-0.276192	0.520457				Uqcrq	0.178431	1.88136
	Btg1	0.268673	0.520457				Alas1	0.0889006	1.87072
	Dnajb4	-0.290417	0.520457				Fbrs	-0.0606853	1.86507
	Dzip3	-0.392164	0.519567				Gm8580	1.33195	1.85798
	Rps15a	0.21042	0.517982				Eef2k	0.217954	1.84327
	Gbp2	0.518059	0.517982				Pip5k1a	-0.0982403	1.82782
	Zfp512b	-0.301804	0.517982				Ppfibp1	-0.0795784	1.82685
	Gpx4	0.279459	0.514238				Dock9	-0.0144271	1.82103
	Gm8730	0.205336	0.514238				Ankdd1b	-1.08769	1.81943
	Creb5	-0.435392	0.514238				Bbx	-0.0407643	1.80735
	Steap4	0.553569	0.514238				Pald1	-0.00705792	1.80735
	Nfkbib	0.40877	0.514238				Vasp	0.0770848	1.80735
	Uqcr11	0.330461	0.514238				Zfp365	-0.149498	1.80735
	Lama2	0.269481	0.514238				Tor1aip1	-0.0958472	1.80145
	0	-0.516304	0.514238				Polr2k	0.244412	1.80023
	0	0.390157	0.507362				Smad7	0.0146322	1.80023
	Rps28	0.220237	0.503754				2010109A12Rik	-0.403203	1.79355
	Lef1	0.643767	0.503754				Epb41l4aos	-0.105359	1.78727
	Gabpb2	-0.315255	0.498662				Tmem168	-0.111024	1.78427
	0	-0.42469	0.492368				Mettl5	0.16158	1.78022
	Ly6g6e	0.997258	0.492368				Hnrnph2	-0.0554633	1.77961
	Rps14	0.207601	0.492368				Nek8	-0.0833925	1.77761
	Insig1	0.237894	0.487865				Zyx	0.0670271	1.77372
	Tpt1	0.21454	0.487865				Irf2bp1	0.0709827	1.77332
	0	0.555549	0.47701				Chn2	-0.112105	1.77138
	Fdps	0.233715	0.47329				Cdc42bpb	-0.0274921	1.76539
	Sh2d5	0.406858	0.459137				Pik3cb	-0.0340658	1.7625
	Rpl36	0.246631	0.436016				Mycn	0.0481989	1.76005
	Col5a2	-0.348541	0.430096				Arhgdia	1.07956	1.75974
	Ccdc61	0.371455	0.430096				Snx21	-0.0531323	1.75673
	Sh2d3c	0.362364	0.420791				Ets2	0.0755555	1.75489
	Gm6473	-1.39817	0.420791				Lrp11	0.162623	1.75489
	Itgb8	-0.303073	0.410338				Pgrmc2	0.00871963	1.74919
	Adcy7	0.289593	0.370916				Rgs10	0.119837	1.74624
	Glipr2	0.312567	0.370626				Map2k7	-0.0796607	1.74416
	Ovgp1	-0.462686	0.370626				Polr2h	0.173688	1.74416
	Chd3	-0.251728	0.353489				Nrp2	-0.0228671	1.7425
	Rps24	0.238405	0.346555				Thumpd1	0.00958074	1.7425
	Ddx58	-0.643179	0.341451				Zswim9	0.054449	1.74108
	Cdh11	0.351608	0.339817				Gm15417	-0.0831891	1.73697
	Hmgcr	0.203061	0.336846				Mpst	0.071968	1.73697
	Tmsb10	0.234207	0.326251				Adam17	-0.0161695	1.73118
	Mt1	0.279487	0.325051				Mtx1	0.0969314	1.72489
	Dusp5	0.242428	0.31601				Reep2	-0.084895	1.71882
	Gm9396	0.421982	0.31601				Dlgap1	-0.00370847	1.71621
	Mx2	-1.08074	0.31601				Phf20	-0.0813418	1.71621
	Elovl1	0.361308	0.31601				Ranbp10	0.0313706	1.71621
	AI846148	0.26177	0.31601				Nasp	0.0203885	1.71049
	Bptf	-0.210003	0.31601				Nudt19	0.140044	1.70782
	Pcsk2	1.15603	0.31601				Ttyh2	0.118583	1.70782
	Prr5l	0.788292	0.31601				Slc35f6	0.0943481	1.70454
	Klf4	0.211812	0.313299				Ptprf	-0.00817111	1.69302
	Anxa1	-0.356536	0.313299				Arhgdig	-0.207364	1.69188
	Osr2	0.420909	0.31058				Rabep1	-0.0577479	1.67807
	Cyp26b1	0.355216	0.31058				Spint2	0.0664953	1.67177
	Smarca1	-0.346071	0.31058				9330179D12Rik	0.210759	1.66838
	D230025D16Rik	0.312262	0.30645				Cdk14	-0.099524	1.66584
	Zfp40	0.619237	0.302312				Ambra1	-0.0218519	1.66141
	Mdk	0.292346	0.302312				Zfp52	-0.223069	1.65992
	Crabp1	0.383934	0.301609				Ssh1	-0.152382	1.65896
	Lbp	0.736036	0.299656				Eif4h	0.0144501	1.65821
	Asb2	0.580558	0.291837				Nup205	0.05467	1.65208
	AC161165	-0.462192	0.290332				Irgq	-0.0688549	1.65025
	Nefm	-0.396719	0.283947				Ly6e	0.0765853	1.64572
	Ubr5	-0.188805	0.282875				Sort1	-0.179122	1.64386
	Rps26	0.226961	0.282875				Taf6	-0.00423955	1.64386
	Cox5a	0.246314	0.282875				Zfyve16	-0.074765	1.64386
	Gm21677	0.357309	0.282875				Mdm1	-0.0378845	1.64155
	Sycp2	-0.336725	0.281832				Art3	0.348363	1.64046
	Bcan	-0.311469	0.274701				Ndel1	0.0770691	1.64046
	Grb14	-0.352254	0.274701				Thoc2	-0.218519	1.6389
	Ubb	0.203171	0.274429				Rab11fip4	0.0306793	1.63743
	Zfp275	-0.289995	0.274429				Plcg1	-0.0901846	1.63559
	Map3k1	-0.255024	0.274429				Ucp2	0.0292441	1.62741
	Ahnak	-0.207475	0.274133				Il15ra	0.0110443	1.62678
	Neat1	0.277068	0.272867				Hlcs	-0.103619	1.62619
	Id3	0.291263	0.272867				Zc3h8	-0.0909301	1.62449
	Cyp51	0.211346	0.265634				Ankhd1	-0.0206244	1.62015
	Tomm7	0.303749	0.265634				Arhgap23	0.1553	1.61775
	Smap1	-0.358207	0.265634				Mir23a	-0.754359	1.61218
	Pitrm1	-0.236066	0.265634				Kidins220	-0.242932	1.61143
	Mvk	0.353314	0.265634				Tmem86a	0.170972	1.60881
	Syce2	0.276632	0.265634				Nova1	-0.279526	1.60204
	Afap1l2	-0.372892	0.265634				Cyb5r1	-0.0446645	1.60145
	Cpne2	0.645792	0.265634				Dennd1a	-0.132744	1.5979
	Txnrd3	0.275616	0.265634				Lncenc1	-0.260552	1.59207
	Ppp1r10	-0.23632	0.265634				Atp1b1	0.0627698	1.58496
	Stat1	-0.434525	0.265634				Cby1	0.144426	1.58496
	Samd9l	-0.787492	0.265634				Dhx9	-0.0965349	1.58496
	Cxcl1	0.357898	0.265634				Hacd1	0.0543773	1.58496
	Gch1	0.342302	0.265634				Lactb2	-0.0236114	1.58496
	Arhgap35	-0.196925	0.265634				Map3k2	-0.0777112	1.58496
	Wnk3	-0.262522	0.265634				Mfsd13a	0.0332771	1.58496
	Zic2	1.14218	0.265634				Mplkip	0.159209	1.58496
	Slc4a11	0.420503	0.265634				Prex1	-0.0110338	1.58496
	2010300C02Rik	-0.304956	0.265634				Rexo2	0.032089	1.58496
	Bri3bp	0.30341	0.265634				Slc47a2	-0.16062	1.58496
	Eif4ebp1	0.231691	0.265634				Thsd4	-0.190922	1.58496
	Bcor	0.311183	0.265634				Vgll4	-0.0169218	1.58496
	Gm28900	0.687578	0.265069				Anxa7	0.0365446	1.57319
	Tmem132e	-0.356632	0.259792				Rnf7	0.145524	1.57219
	Agfg2	0.251801	0.248663				Bach2	-0.0303229	1.57083
	0	0.330449	0.24585				Pcbp2	0.0406935	1.56937
	Ptprd	-0.2925	0.243414				Crim1	-0.142275	1.5656
	Pard3b	-0.378587	0.241995				Fbxo47	0.443811	1.56294
	Siva1	0.253698	0.241995				Wdr62	0.132543	1.55639
	Mdh1	0.239606	0.235932				Palld	-0.119718	1.55552
	Rpl37	0.18968	0.235932				Fubp3	-0.0670018	1.55459
	Dynll1	0.198659	0.231767				Ptpre	-0.215641	1.55459
	Rbm38	0.209991	0.227791				Vps26b	-0.0163153	1.54649
	Cstb	0.367887	0.215342				Rps27rt	-0.147066	1.54543
	Gm13456	0.233495	0.215342				Dusp8	-0.290781	1.53842
	1700037H04Rik	0.273924	0.209912				Zfas1	0.0958773	1.53605
	Pou2f2	0.505199	0.205287				Zmym4	-0.128228	1.53478
	0	0.821215	0.19969				Dennd5a	-0.0871895	1.53343
	Utf1	0.473526	0.194781				E4f1	0.138936	1.52925
	Sparcl1	0.28552	0.191866				Socs3	0.0646778	1.5278
	Dusp8	-0.290781	0.184285				Kansl1l	-0.25107	1.52725
	Efemp1	-0.531802	0.183445				Gpatch2l	0.036078	1.52655
	Syne2	-0.197351	0.183445				Mdh2	0.125476	1.52607
	Kidins220	-0.242932	0.183445				Ptk7	0.00745428	1.52607
	H2-D1	0.330879	0.183445				Zfp948	-0.174968	1.52607
	Igf1	-0.406732	0.179305				Pmepa1	0.0397412	1.52509
	Med30	0.527221	0.179305				Hivep3	0.0946844	1.52143
	Rps23	0.198726	0.178669				Slc25a25	0.0264016	1.52083
	Jph1	0.328451	0.177959				Abhd5	0.134877	1.51706
	Msrb1	0.393681	0.177959				Cebpa	0.116231	1.51706
	Nr1d1	0.2594	0.177959				Srebf1	0.0851672	1.51706
	Arrdc2	0.435307	0.177959				Tbx18	0.705554	1.51457
	Arap2	-0.326566	0.177959				Rbm4b	0.0524667	1.51265
	Magea8	-0.614037	0.177959				Znrf3	-0.012415	1.5119
	Rpl41	0.179381	0.176006				Atp1b2	0.0844286	1.50901
	Sgk1	0.209739	0.175137				Mrpl48	-0.057361	1.50785
	Gm7935	0.525945	0.175137				Add3	0.0540114	1.50779
	Llgl2	0.372014	0.175137				Stk35	-0.0778704	1.50404
	Rac1	-0.231191	0.173999				Golga7	0.0374584	1.5025
	Ston1	-0.325187	0.168232				Mme	-0.0618015	1.5025
	Ddhd2	-0.261065	0.168232				Ppp1r3f	-0.16794	1.5025
	Tnnt2	0.934335	0.168232				Rps17	0.181357	1.5025
	Map1lc3a	0.254209	0.165035				Sarnp	-0.0183995	1.5025
	Cited4	0.520343	0.164224				Zfp653	0.195981	1.5025
	Taldo1	0.196724	0.164133				Aplp2	0.0141236	1.4975
	Tagln2	0.219484	0.161044				Cap1	0.113188	1.4975
	Rps15	0.175302	0.161044				Cdk19	0.0517695	1.49615
	Hbegf	0.318569	0.161044				Zc3hav1	-0.232427	1.49476
	Fbn1	-0.231275	0.158787				Iba57	-0.0154055	1.49304
	R3hcc1	0.312039	0.157756				Hmgxb3	-0.109693	1.4924
	Gm12922	0.350285	0.157465				Atp11b	-0.115291	1.49185
	Dynlrb1	0.250857	0.157465				Eef1akmt2	0.129155	1.48794
	Cirbp	0.235694	0.157465				Hid1	0.016057	1.48543
	Gm4705	0.537897	0.157465				P4hb	1.01825	1.48543
	0	0.262861	0.157465				Rbm19	0.0718097	1.48543
	Mfsd2a	0.372284	0.157465				Zfp958	0.113502	1.48543
	Coprs	0.242421	0.152638				Sos1	-0.0397023	1.48278
	Aard	-0.241986	0.152029				Nudt6	0.0886929	1.48239
	Lpin1	0.251912	0.150722				Nudc	0.0180508	1.48187
	Gm14308	0.693309	0.15029				Rplp0	0.187434	1.48187
	Hsdl2	0.285061	0.149574				Glis3	-0.0468848	1.48113
	Dynlt1c	0.284388	0.14451				Dag1	-0.0166819	1.47805
	Lpcat1	-0.334735	0.140331				Mn1	-0.21018	1.47805
	1110008P14Rik	0.325005	0.140252				Inpp5a	-0.0978736	1.47718
	mt-Nd2	0.178905	0.140252				Gm12500	-0.277429	1.47705
	Shroom4	-0.27132	0.140252				Zbtb16	-0.0226405	1.47644
	Polr3e	0.206665	0.140252				Atxn3	0.0546683	1.47393
	Hsph1	-0.214338	0.140158				Ddx46	-0.109256	1.47393
	Camk2g	-0.257833	0.140158				Serf2	0.0334563	1.47393
	Bcr	-0.219943	0.140158				Ralgapa2	-0.156821	1.47275
	Hdlbp	-0.170809	0.140158				Pcnx3	0.0143203	1.47207
	Tph1	-0.627014	0.140158				Bcl7a	0.0726222	1.47131
	Cd248	-0.580169	0.13535				Cd2bp2	-0.0962602	1.47131
	Nlrp4f	-0.389653	0.13535				Tub	0.235848	1.47131
	Nr4a1	0.183621	0.13535				Pcdh15	-0.0763853	1.46815
	Tfg	0.206853	0.13535				Adamts1	-0.132385	1.46713
	Tcf21	0.400118	0.13535				Gatad2b	0.028736	1.46713
	Gm8225	0.404036	0.13535				Btbd19	-0.200368	1.4634
	Adamts4	0.415034	0.134871				Aurka	0.0961811	1.45943
	Cstf3	-0.209849	0.134871				Hpcal4	0.0975131	1.45943
	0	0.712439	0.132115				Lsm8	0.0455817	1.45943
	Bnip3	0.36194	0.126331				Ypel2	0.0994946	1.45943
	Ptgfrn	-0.239683	0.126331				Atn1	-0.202414	1.45705
	Csrp2	0.334482	0.126331				2300009A05Rik	0.297058	1.45664
	Csf2rb	-0.535902	0.126331				Usp9x	-0.161837	1.45568
	Kcp	-0.27347	0.119057				Stk17b	0.0398256	1.45519
	Klf6	-0.235713	0.119057				Otub1	0.0480207	1.45457
	Msmo1	0.203374	0.117662				2900052L18Rik	0.0906542	1.45372
	Tnxb	-0.416231	0.115864				Kcng3	0.380415	1.45066
	Ndrg4	0.229317	0.115864				Thsd7a	0.222508	1.45066
	Thoc2	-0.218519	0.108445				Camk2n2	0.508618	1.44746
	Zfp574	0.25953	0.108445				Gorab	0.0255265	1.43929
	Lbr	0.21731	0.108445				Trerf1	0.0224095	1.43904
	Bola2	0.361169	0.105039				Ism2	0.0916544	1.4361
	Chchd2	0.184952	0.103375				Spats2	0.0237897	1.43539
	Mypop	0.470814	0.102325				Smarcd1	-0.0213128	1.4341
	Rpp25	0.44341	0.102325				Nfic	0.0331512	1.43296
	Ddx17	-0.180303	0.102325				Ptch1	0.269536	1.43296
	Egr3	0.263895	0.102325				Ugdh	-0.0626857	1.43296
	Akr1cl	-0.223935	0.102095				Xylt2	0.0963062	1.43296
	Rplp0	0.187434	0.102095				Ppp3r1	0.0473487	1.43172
	Irf7	-0.538707	0.102095				Tac4	-0.988543	1.43134
	Arhgap21	-0.18284	0.10166				Fat1	-0.129847	1.42742
	0	-0.411768	0.101614				Slc35f5	-0.0572126	1.42742
	Nsmaf	-0.208027	0.101614				Nedd1	0.264633	1.42626
	Marcks	-0.224012	0.101614				Rpl17	0.117596	1.42561
	Srebf2	0.176373	0.0998658				Cmtm7	0.333216	1.4245
	Slc29a1	0.315192	0.0998504				Six4	0.195513	1.4245
	Atp2a3	0.564947	0.0988824				Tmc6	-0.127028	1.4245
	Uchl1	0.174794	0.0988824				Spaca6	-0.147301	1.42381
	Gm13502	0.327265	0.0988824				Gm5535	-0.990234	1.42321
	Gm3534	0.469302	0.0988824				Tmem229b	-0.123662	1.42269
	Vsig10l	0.909883	0.0988824				Kitl	-0.163961	1.42223
	Dusp15	-0.737414	0.0948972				Polr2a	0.0960452	1.42223
	Inhba	-0.347667	0.0948972				Snx12	0.0268619	1.42084
	Pak3	-0.291516	0.0948972				Fchsd2	-0.0752907	1.42033
	Fam234b	-0.373527	0.0948972				Mrps36	0.0591751	1.41504
	Foxo1	0.199604	0.0928771				Ubqln4	-0.0156445	1.41504
	Fam107b	0.271467	0.0861379				Maml3	0.0373347	1.41412
	Errfi1	0.195697	0.0861379				Clic5	-0.0905921	1.41299
	Igfbp5	0.292585	0.0861379				Cldnd1	0.0312308	1.41063
	Vps13b	-0.239398	0.0861379				Kat14	-0.0851	1.40988
	Sf3b4	0.186674	0.0861379				Rprd1b	0.00077167	1.40939
	Sqle	0.208698	0.0846579				Sik1	0.117605	1.40808
	Rpl13	0.165867	0.0845875				Fryl	-0.212055	1.40769
	Hba-a2	0.462283	0.0841101				Ppig	0.0560587	1.40663
	Hip1	-0.215357	0.0836208				Tns1	-0.10357	1.40337
	Pm20d1	0.795124	0.0836208				Akap8	0.0737031	1.40336
	Fos	0.210691	0.0775073				Brf1	0.0391816	1.4021
	Myh10	-0.193315	0.0775073				Taf3	0.0908911	1.4021
	Cpa3	-0.508615	0.07609				Umad1	-0.134211	1.39855
	Gtf2ird1	-0.311291	0.0743817				Gnas	-0.03001	1.39593
	Pkdcc	0.271878	0.0743817				Cadm1	0.0641638	1.39486
	Stac2	0.310131	0.0743817				Trim26	-0.0588526	1.39486
	Hmgcs1	0.188039	0.0743817				Psmd6	0.0319729	1.39428
	Lvrn	-0.488763	0.0743817				Tnpo2	-0.022469	1.39232
	Arl1	0.205548	0.0743817				Cxxc5	0.00862364	1.39105
	Antxr1	-0.285464	0.0743817				Fam193a	-0.00521715	1.38904
	Gm10297	-0.578245	0.0743817				Igf2bp3	-0.109267	1.38702
	Plk1	0.232131	0.0743817				Ccdc91	-0.0395315	1.38466
	0	0.72685	0.0743817				4933412E12Rik	-0.382851	1.38466
	Mafg	-0.178209	0.0743817				Fhl3	0.129631	1.38391
	Nutf2-ps1	0.264911	0.0743817				Gab1	0.0262568	1.38187
	Kif3a	0.229542	0.0743817				Gcfc2	0.102097	1.38187
	Ddah2	0.255558	0.0743817				Zbtb49	0.065227	1.38143
	Phactr2	-0.405061	0.0743817				Rapgef2	-0.253748	1.37851
	Csnk2b	0.205945	0.0743817				Stk3	-0.109179	1.37851
	Prr5	0.261501	0.0743817				Tpst1	0.0900124	1.37851
	C1rb	-0.615155	0.0743817				Zfp330	0.12672	1.37851
	Kifc5b	0.251333	0.0743817				Ss18l2	0.216523	1.37615
	Thbs3	-0.29425	0.0743817				Atp6v0e	0.0414127	1.37551
	Card10	0.24936	0.0743817				3830408C21Rik	-0.234378	1.37397
	Selenow	0.306762	0.0743817				Wdr20	-0.0153165	1.37346
	Padi2	-0.348641	0.0743817				Ssbp4	-0.11838	1.37289
	Kcnn1	0.574551	0.0743817				Pogk	-0.0760763	1.37126
	0	0.311506	0.0743817				Myc	0.181149	1.37084
	Gm45889	-0.312065	0.0743817				Amfr	0.00279846	1.36923
	Ildr2	-0.250254	0.0743817				Sem1	0.137481	1.36923
	Scd1	0.388835	0.0743817				Zfp462	-0.116987	1.36848
	Rcsd1	0.397233	0.0743817				Ehmt1	-0.0013588	1.36613
	Cox5b	0.192748	0.0743817				Olfml3	-0.384119	1.36565
	0	0.219223	0.0743817				Gm1968	-1.10452	1.365
	Cbarp	0.269659	0.0743817				Rnf166	0.0773323	1.36457
	Lsm7	0.227251	0.0743817				Kat5	-0.0462769	1.36388
	Sin3b	0.175613	0.0743817				Fermt2	0.0118093	1.36257
	Rack1	0.152072	0.0743817				Rpf1	-0.139575	1.36257
	Scara5	-0.289748	0.0743817				Tpm1	0.0494904	1.36257
	Anxa11	0.214363	0.0743817				Cttn	0.0455828	1.36075
	Ptprn	0.54179	0.0743817				Gdpd1	-0.0442554	1.35908
	Nedd1	0.264633	0.0721347				Fkbp3	0.00036839	1.35869
	Plod2	-0.203299	0.0707438				Pafah1b3	0.0968655	1.35576
	Rps25	0.164268	0.0704446				Dstn	0.10394	1.35548
	Echdc2	-0.278905	0.0681327				Nemp2	-0.0141515	1.35548
	Me1	-0.189158	0.0681327				Nfkbiz	0.0760707	1.35548
	Rps13	0.170176	0.0658272				Rps12	0.132004	1.35548
	Fzd2	0.26412	0.0658272				Anapc7	0.0144975	1.35484
	Klhl23	-0.225903	0.0626007				Arid3a	0.0706333	1.35364
	Fyco1	-0.27916	0.0625786				Gm525	0.596328	1.35364
	Igsf9	0.259287	0.0625786				Cetn3	-0.0324223	1.3523
	N4bp1	-0.198241	0.0625786				Cbx6	-0.00853348	1.34958
	Lrrc17	0.453328	0.0625786				Nectin1	-0.148917	1.34792
	Gm7143	0.222201	0.0625786				Robo1	-0.0332492	1.34792
	0	-0.265994	0.0617332				Wdr45b	0.0750857	1.34792
	Atg101	0.203815	0.0523545				Prpsap2	0.124973	1.34389
	Gm4316	-0.193003	0.0516353				Abca5	-0.0556141	1.34289
	Gm13461	0.411089	0.0513409				Trim6	-0.130037	1.34239
	Ndufa2	0.245388	0.0513409				Mthfsd	-0.0503718	1.34192
	Gpatch11	0.258649	0.0513409				Nol12	0.140869	1.33921
	Thsd7b	-1.03987	0.0513409				Cog7	-0.11115	1.33703
	Prkaa2	-0.503558	0.0507471				Tmeff1	0.0216018	1.33392
	Wdfy3	-0.22193	0.0491561				Dnajc13	-0.165917	1.33298
	Gm14648	0.178708	0.0452912				Arfip1	0.0428647	1.33258
	Spred3	-0.427436	0.0447159				Foxp4	-0.00302701	1.33177
	Usp4	-0.194382	0.0439029				Ddhd2	-0.261065	1.33015
	Hbb-bt	0.509313	0.0439029				Bambi	0.187125	1.32193
	Csnk1g3	-0.238415	0.0439029				Dync1li1	-0.0406022	1.32193
	Dock7	-0.183401	0.0434924				Emp1	-0.112644	1.32193
	Mybpc3	-0.314986	0.0428375				Odf1	-0.0700993	1.32193
	Selenok	0.191991	0.0288096				Ptprd	-0.2925	1.32193
	Rras	0.228575	0.0281375				Ralgapb	-0.0725893	1.32193
	Ppif	0.254412	0.0281375				Rfx3	-0.0284555	1.32193
	AI661453	0.300221	0.0272861				Tstd1	0.0111855	1.32193
	Irf9	-0.314776	0.0234297				Ints14	0.014623	1.31703
	0	0.208958	0.0232509				Stambpl1	-0.242489	1.31578
	Eif3f	0.168774	0.0218786				Gbe1	-0.0483691	1.3152
	Rps17	0.181357	0.0218786				Ptpn1	0.0652312	1.31451
	Rab5c	0.172502	0.0218786				Uba2	0.0252779	1.31451
	Rpl21-ps15	0.175996	0.0218786				Cdc23	-0.0579786	1.31366
	Mcl1	-0.171387	0.0218786				Cmtr1	-0.0153878	1.31228
	Atp5d	0.165189	0.0218786				Cep55	0.0748787	1.31194
	Uqcrh	0.195938	0.0218786				Ugp2	-0.0560284	1.3112
	Gfod1	-0.284602	0.0205062				Cyb561	-0.0270143	1.31034
	Gm12295	-0.723205	0.0205062				Rgs2	0.107404	1.31034
	Klc3	0.417434	0.0205062				4921524J17Rik	-0.00935377	1.30986
	Cadm4	0.240462	0.0205062				Atf7	-0.121937	1.30933
	Ndufb10	0.231744	0.0192807				Cfap97	-0.0711286	1.30933
	Ppp2ca	-0.16194	0.0192807				Ppp2r5a	-0.168753	1.30933
	Nip7	0.226426	0.0192807				Setd2	-0.0791218	1.30933
	Plce1	-0.296323	0.0192807				Srp19	0.113932	1.30812
	Mlf2	0.178359	0.0176495				Adra1b	-1.08376	1.30666
	Rhou	-0.35326	0.0171963				Zdhhc20	-0.0454599	1.30535
	Ciart	0.262025	0.015592				Carmil1	-0.173376	1.30485
	Fam134b	0.451832	0.0138988				Repin1	0.0678308	1.30485
	Hba-a1	0.441046	0.0138594				Lrrc8a	-0.0139705	1.30278
	Sox10	0.68006	0.0138594				Lamtor1	0.12871	1.30166
	Prok2	0.821409	0.0138594				Stx6	0.125349	1.30117
	Ehd1	0.16044	0.0138594				Rxra	-0.0689584	1.29768
	Kif5b	-0.170094	0.0138594				Spag7	0.0629029	1.29768
	Vdr	-0.597754	0.0138594				Tnks1bp1	-0.0364302	1.29768
	Zfp36l2	0.164827	0.0138594				Vegfb	-0.140788	1.29768
	Ebf1	-0.493809	0.0138594				Akirin2	-0.14506	1.29727
	Fblim1	0.280084	0.0138594				Ubb	0.203171	1.29662
	Zfp618	-0.299205	0.0138594				Siae	0.0211986	1.29546
	Fdx1	0.196665	0.0138594				Trip6	0.0299318	1.29546
	Irgm1	-0.448556	0.0138594				Tacc3	0.0443156	1.29278
	Acer2	0.442675	0.0138594				Brpf3	-0.141566	1.29218
	Dnajb9	0.202385	0.0138594				Rps27l	0.0596459	1.29177
	Gm9794	0.174607	0.0138594				Sirt6	-0.0530656	1.29123
	Rps4l	0.19498	0.0138594				Klhdc4	0.077833	1.29118
	Rpl22	0.172859	0.0138594				Inpp5f	-0.0395677	1.28951
	5031425E22Rik	-0.361619	0.0138594				Tbl1xr1	-0.028222	1.28951
	Ccdc50	-0.226322	0.0138594				Lgr4	0.0834108	1.28758
	Tmem11	0.214431	0.0138594				Hbs1l	-0.122076	1.2863
	0	-0.690896	0.0138594				Trappc4	0.128395	1.2863
	0	0.296376	0.0138594				Sirt4	0.262453	1.28553
	Stard4	0.204749	0.0138594				Ppp1r12c	0.0635571	1.2854
	Mark3	-0.172543	0.0138594				Chchd2	0.184952	1.28445
	Gm20186	0.214485	0.0138594				Mir6538	0.00900007	1.28445
	Tmed7	-0.197261	0.0138594				Atp8b5	-0.269761	1.28379
	Tspan14	0.19731	0.0138594				Fignl1	-0.0160512	1.28379
	Gm12840	0.480215	0.0138594				Fam169a	-0.119358	1.28331
	Sptb	-0.214259	0.0138594				2610307P16Rik	-0.222688	1.28293
	Neil2	-0.329491	0.0118048				Cdc73	-0.138153	1.28204
	Gm10240	0.171788	0.0118048				Nipsnap2	-0.151372	1.28204
	Ccdc180	0.451461	0.0105383				Tmcc3	0.0952019	1.28069
	Nup98	-0.173003	0.00911588				Dnah2	0.0742172	1.28011
	Proca1	-0.645209	0.00832427				Lrig1	0.0148307	1.28011
	Sox12	-0.242727	0.00832427				Ppm1b	-0.091065	1.28011
	Cul9	-0.305914	0.00731573				Scarb1	0.13111	1.27886
	Prpf38a	0.243729	0.00593782				Numbl	0.101497	1.27563
	Zfp981	-0.484503	0.00593782				Zc3h4	-0.174632	1.27518
	Tsr1	-0.199634	0.00593782				Cdc25a	-0.0293685	1.27462
	Rpl18	0.155911	0.00593782				D5Ertd579e	-0.0449903	1.27462
	Alpk1	0.384692	0.00593782				Myh9	-0.135803	1.27417
	Gm10155	0.230442	0.00449464				Rad23a	0.0190493	1.27417
	Ctnna2	-0.309432	0.00024716				Ccna2	0.153723	1.27302
	Yars2	0.285314	0.00024716				Lrrc74a	-1.57344	1.27302
	Gm14760	0.159429	0.00024716				Lypla1	-0.0829634	1.27302
	Usp9x	-0.161837	0.00024716				Usp49	-0.24874	1.27302
	Gm7488	0.458162	0.00024716				Hdlbp	-0.170809	1.27258
	Serpine1	0.21805	0.00024716				Bnip2	-0.103628	1.27208
	Cbx5	-0.182649	0.00024716				Adra1a	-0.642319	1.27009
	Btnl7-ps	0.349589	0.00024716				Vstm5	0.380452	1.27009
	Nexmif	-0.286755	0.00024716				Tnfrsf12a	0.0729625	1.26894
	Nutf2-ps2	0.369286	0.00024716				Emc10	0.0803991	1.26811
	Cdca3	0.235263	0.00024716				Atrx	-0.140824	1.26589
	Gm4617	0.242702	0.00024716				Msi1	-0.0148861	1.26548
	Acvrl1	-0.320843	0.00024716				Srrm2	-0.0095656	1.26534
	Rps12-ps9	0.317481	0.00024716				Gtf2h2	0.0580167	1.26303
	Onecut2	0.725167	0.00024716				Prkaa2	-0.503558	1.26303
	Gsn	-0.223972	0.00024716				Sfxn3	-0.0311643	1.26303
	Rsf1	-0.200623	0.00024716				Usp32	-0.134588	1.26303
	Nagpa	0.282858	0.00024716				Bbip1	0.141086	1.25987
	Iglon5	0.732056	0.00024716				Arhgap1	-0.0278476	1.25873
	Mri1	0.349796	0.00024716				Arhgef33	-0.50126	1.25873
	Tbca	0.231033	0.00024716				Prmt1	0.043178	1.25565
	Foxf1	0.255836	0.00024716				Cltb	0.0356791	1.25376
	Ficd	0.577103	0.00024716				Dcp1a	-0.139371	1.25376
	Ifih1	-0.710016	0.00024716				Fbxo32	0.0736587	1.25376
	Rps27a-ps2	1.27824	0.00024716				Rsrp1	-0.00709687	1.25376
	Zfp566	0.368169	0.00024716				Plekha5	0.0449534	1.25315
	Chrna4	-0.484476	0.00024716				Golga1	0.062012	1.25154
	Cdr2l	0.237548	0.00024716				Cbx7	-0.09169	1.25125
	Gm13370	0.16713	0.00024716				Laptm4a	-0.0349413	1.25096
	Tmem55b	0.225655	0.00024716				Mrpl51	0.0461554	1.25096
	Ptrh1	0.647434	0.00024716				Jag1	0.0819229	1.25054
	Pnma5	0.168317	0.00024716				Chmp1b	0.012975	1.24998
	Psmb5	0.206744	0.00024716				1110059G10Rik	0.017859	1.24961
	Sec13	0.186376	0.00024716				Exoc3l4	-0.338867	1.24793
	Pmm1	0.202628	0.00024716				Stub1	-0.0195066	1.24793
	Arl5a	-0.200795	0.00024716				Zc3h7a	-0.065409	1.24616
	Zhx2	-0.27522	0.00024716				4933408J17Rik	0.84033	1.24576
	Ado	-0.237125	0.00024716				Bcap29	-0.0512587	1.24576
	Cd200	0.25063	0.00024716				Sh3d21	0.0626401	1.24576
	Lima1	-0.2008	0.00024716				Eri3	0.0785817	1.24393
	Phgdh	-0.179305	0.00024716				Zbtb8a	0.16328	1.24393
	Pcgf5	0.184844	0.00024716				Abl2	-0.0477604	1.24257
	Dusp14	0.293423	0.00024716				Cdkn2c	0.0113254	1.24101
	Lrp3	0.571595	0.00024716				Gpi1	0.0653213	1.24101
	Myof	-0.209425	0.00024716				Arid5a	-0.0373288	1.23983
	Gm14434	0.593342	0.00024716				Itfg2	-0.0978285	1.23947
	Gbp2b	0.385957	0.00024716				Bcar1	-0.00640717	1.23879
	Csf2rb2	-0.516553	0.00024716				9530062K07Rik	-0.24227	1.23816
	Gm4609	0.220764	0.00024716				Dcbld1	0.16995	1.23786
	Jag2	0.292168	0.00024716				Barx2	0.0819302	1.23704
	Rcc2	-0.144563	0.00024716				Mbd6	-0.00020639	1.23704
	Irgm2	-0.707036	0.00024716				Camta2	0.178408	1.23563
	Reep6	0.355608	0.00024716				Napa	0.134146	1.23447
	Prrg2	0.399562	0.00024716				Nr4a2	0.705314	1.23438
	Mfsd10	0.224849	0.00024716				Cfap43	-0.166045	1.23349
	Sec11a	0.187758	0.00024716				Arhgap35	-0.196925	1.2332
	Park7	0.180059	0.00024716				Chmp6	-0.0483254	1.23266
	Lama5	0.196548	0.00024716				Panx2	-0.0233365	1.23266
	Capn15	0.203363	0.00024716				Enc1	0.0633738	1.23133
	Tstd2	-0.304709	0.00024716				Lrig2	-0.0244974	1.22827
	Rae1	0.175288	0.00024716				Frmd6	-0.0470942	1.22781
	Slmap	-0.204518	0.00024716				Klhl12	0.0772142	1.22741
	Tor2a	0.278567	0.00024716				Otud7b	-0.123025	1.22741
	Aff4	-0.16581	0.00024716				Tsg101	-0.0794202	1.22741
	Lamc3	0.439133	0.00024716				Med13l	-0.042956	1.22686
	Gm2004	0.613721	0.00024716				Hyal2	-0.0158457	1.22628
	Sap18	0.166149	0.00024716				Zfp383	0.00583549	1.22529
	Rps8	0.15321	0.00024716				Sart1	-0.038129	1.22463
	Gm10420	0.367606	0.00024716				Atrnl1	-0.00275626	1.2226
	0	-0.734267	0.00024716				Mir574	0.0116273	1.22239
	Sf3a2	0.190883	0.00024716				Ppp2r2c	0.157078	1.22239
	Large2	0.191653	0.00024716				Prmt2	-0.0415625	1.22239
	Ttll3	-0.423921	0.00024716				Rnd2	0.0249287	1.22239
	Pcna	0.199152	0.00024716				Snx4	0.0470106	1.22239
	Ptgds	0.385671	0.00024716				Ublcp1	-0.050745	1.22239
	Bcl2l11	0.233221	0.00024716				Elp6	-0.0278259	1.21842
	Filip1l	-0.253294	0.00024716				Spryd4	0.011353	1.21759
	Ralgapa1	-0.190324	0.00024716				Nfib	-0.166254	1.21681
	Syt14	-0.23673	0.00024716				Smurf1	-0.140416	1.21681
	0	-0.500991	0.00024716				Wnt7b	0.741189	1.21632
	Rnf19b	0.221026	0.00024716				Dlg1	0.0230967	1.21573
	Cd274	0.342363	0.00024716				Crcp	0.0849927	1.21459
	Uba7	-0.789979	0.00024716				Ngdn	0.0460927	1.21459
	Adamts16	-0.388544	0.00024716				Brat1	0.0917149	1.21412
	Gtf2ird2	-0.344687	0.00024716				Cxadr	-0.116561	1.21412
	Klhdc3	0.143136	0.00024716				Rpl15	0.111917	1.21412
	mt-Nd4l	1.33235	0.00024716				Tgif1	0.151653	1.21299
	Gm10222	1.32476	0.00024716				Ccdc125	-0.209054	1.2123
	Mpc2	0.17759	0.00024716				Tbk1	0.0793322	1.2123
	0	0.329307	0.00024716				Adgre5	0.20152	1.2115
	Col6a3	-0.218665	0.00024716				Kctd15	-0.00963723	1.2115
	Etv5	-0.205886	0.00024716				Tnip1	0.105961	1.2115
	Tuba4a	0.310286	0.00024716				Arhgap32	-0.076882	1.21057
	Gm10163	0.163366	0.00024716				2410004P03Rik	0.216535	1.20945
	Polr2e	0.164057	0.00024716				Atp8a1	0.138346	1.20945
	Fau	0.14502	0.00024716				Nup88	0.0383811	1.20945
	4933412E12Rik	-0.382851	0.00024716				Zc3h15	-0.0315116	1.20881
	Acaa2	-0.20854	0.00024716				Clcn2	0.107753	1.20811
	Gm10259	0.173399	0.00024716				Psmc5	0.0408639	1.2076
	Med29	0.255291	0.00024716				Gne	-0.132335	1.20645
	Tbx18	0.705554	0.00024716				Ttc14	-0.0721139	1.20645
	H1fx	-0.38036	0.00024716				4930515G01Rik	1.01241	1.20547
	Purb	-0.15847	0.00024716				Bloc1s4	-0.0821532	1.20511
	Gse1	0.213277	0.00024716				Zbtb17	0.0865514	1.20482
	H2afv	0.172323	0.00024716				Gtpbp2	0.0394439	1.20436
	0	-0.628329	0.00024716				Plxnc1	-0.197766	1.20436
	H3f3a	0.148874	0.00024716				Ylpm1	-0.00309897	1.20436
	Kmt2a	-0.163905	0.00024716				Mcu	-0.0909465	1.20163
	Nedd8	0.216174	0.00024716				Fpgt	-0.0296694	1.20053
	Ndufb6	0.270586	0.00024716				Fastk	0.0262192	1.19994
	Bgn	0.212445	0.00024716				Psap	-0.0245054	1.19994
	Ptprs	0.170507	0.00024716				Jund	0.136862	1.19931
	0	0.547096	0.00024716				Mageb3	0.0403332	1.19931
	Fpgs	0.21582	0.00024716				Ccdc71	-0.0697696	1.19898
	Pdcd5	0.232638	0.00024716				Yeats2	0.044671	1.19878
	Gsk3a	0.184589	0.00024716				Faf2	-0.198288	1.19704
	Dido1	-0.161684	0.00024716				Patl1	0.0963909	1.19704
	4930402H24Rik	-0.214576	0.00024716				Guf1	-0.131193	1.1964
	Myo18a	-0.179425	0.00024716				Ciart	0.262025	1.19555
	Itgbl1	0.642719	0.00024716				Kdm6a	-0.171438	1.19555
	AC167229	-0.22883	0.00024716				Pim3	0.0128538	1.19555
	Sytl2	0.387801	0.00024716				Gng12	0.0210617	1.19502
	Pkd2l1	-0.274454	0.00024716				Tle4	0.00044322	1.19465
	Cd63	0.212606	0.00024716				Cox6c	0.156255	1.19265
	Gm11007	-0.580855	0.00024716				Fen1	0.0241869	1.19265
	Snu13	0.167637	0.00024716				Map1s	0.0253153	1.19265
	Nfya	0.204917	0.00024716				Mcrip1	1.10204	1.19265
	Hrh1	0.460947	0.00024716				Pbx2	-0.0423283	1.19265
	Gm11353	0.573246	0.00024716				Rexo1	0.0887745	1.19265
	Fbxl6	0.19036	0.00024716				Zfp236	-0.148535	1.19265
	Nutf2	0.171321	0.00024716				Zmiz1	-0.0270237	1.1913
	Ckap4	-0.203264	0.00024716				Trip12	-0.0828905	1.19032
	Tulp4	-0.171562	0.00024716				Klhl25	0.0342901	1.18982
	Zbtb20	-0.207758	0.00024716				Wdr12	0.137314	1.18587
	Abhd2	-0.163805	0.00024716				Pou2f1	0.0897036	1.18442
	Gm13394	0.15203	0.00024716				Sipa1l1	-0.010088	1.18442
	Glis1	0.281489	0.00024716				Plec	-0.0587017	1.18441
	Trim25	-0.175267	0.00024716				Elk4	-0.0967967	1.1836
	Psmb3	0.169686	0.00024716				Cep250	0.0844478	1.18286
	Rgs11	-0.264299	0.00024716				Clip1	-0.0486025	1.18286
	Stk39	-0.247132	0.00024716				Hps3	-0.0207546	1.18057
	Prss35	-0.375534	0.00024716				Rhob	-0.0693706	1.18057
	Gm5559	0.145476	0.00024716				Ube2r2	-0.12925	1.18057
	Gm43587	-0.57667	0.00024716				Sorbs3	-0.133469	1.1797
	Cxcl14	0.72188	0.00024716				Sgk1	0.209739	1.17932
	Dnajc13	-0.165917	0.00024716				Smo	0.04685	1.17834
	Washc2	-0.199963	0.00024716				Stard3nl	0.1459	1.17834
	AU015836	-0.183041	0.00024716				Arf4	0.00216458	1.17754
	Gm13237	0.236303	0.00024716				Erf	0.0323085	1.17754
	Gm6433	0.410611	0.00024716				Acaca	-0.0026772	1.17585
	Cox7c	0.174245	0.00024716				Atxn1	-0.139422	1.17407
	Ubald1	0.17301	0.00024716				Rhoq	-0.22078	1.17365
	Src	-0.203297	0.00024716				Ncor2	-0.0121244	1.17261
	Evl	-0.18626	0.00024716				Naa25	-0.00250376	1.16993
	Tom1	0.25665	0.00024716				Ppp1r13l	-0.0391701	1.16993
	Atp5g2	0.216343	0.00024716				Rab11a	0.0804515	1.16993
	Tmem39a	0.184019	0.00024716				Rnf180	0.0828859	1.16993
	Dynlt1a	0.21354	0.00024716				Sema4c	0.028862	1.16993
	Eif4a-ps4	0.155664	0.00024716				Thrap3	0.0130462	1.16993
	Emilin2	-0.563404	0.00024716				Tyro3	-0.165867	1.16993
	Phf8	-0.18387	0.00024716				Zfp395	-0.0651323	1.16993
	Crebzf	-0.191513	0.00024716				Cfl2	-0.0292891	1.16859
	Otub2	-0.364221	0.00024716				Ctr9	0.0218651	1.16711
	0	-0.625598	0.00024716				Metap2	0.0688255	1.16636
	Strn3	-0.171401	0.00024716				Spry4	0.0498273	1.1656
	Rpl11	0.149717	0.00024716				Tubb5	0.0240865	1.16506
	Rab26os	0.633564	0.00024716				Boc	0.103748	1.16294
	Tead1	-0.162111	0.00024716				Trp53bp2	0.0433715	1.16294
	Gm15772	0.269493	0.00024716				Npepps	0.0143906	1.16175
	Oaz1-ps	0.209051	0.00024716				Rhebl1	0.234147	1.16046
	Gm12989	0.364936	0.00024716				Gm20324	0.0121808	1.15966
	Nptx1	0.404162	0.00024716				Ocln	-0.018661	1.15966
	Med28	0.199649	0.00024716				Dph6	-0.0891443	1.1592
	Hsp90aa1	-0.137468	0.00024716				Rras	0.228575	1.1592
	Drap1	0.174338	0.00024716				Rnf24	-0.0259768	1.1587
	Cbx2	0.183433	0.00024716				Plekhg2	-0.0277445	1.15754
	Stag2	-0.169117	0.00024716				Trim27	0.0475791	1.15612
	Mea1	0.188156	0.00024716				Rnf19a	-0.111516	1.15561
	Ppp2r5a	-0.168753	0.00024716				Bnc2	-0.128854	1.15472
	Adamtsl5	-0.616459	0.00024716				Thap7	0.0297956	1.15433
	Timm8b	0.196569	0.00024716				Glb1	-0.00171955	1.15381
	Arnt2	-0.263078	0.00024716				Homer3	0.0360844	1.15381
	Zswim6	0.171634	0.00024716				Mapkapk2	-0.0819115	1.15381
	Tiam1	-0.192967	0.00024716				Peak1	0.0110751	1.15381
	Ptn	-0.44586	0.00024716				Slc5a6	0.0349587	1.15381
	Sap18b	0.203833	0.00024716				WWTr1	-0.0399602	1.15381
	0	0.190121	0.00024716				Gse1	0.213277	1.153
	Snhg18	-0.499703	0.00024716				Rnf14	-0.102415	1.152
	Aldh1a1	-0.374053	0.00024716				Zfp36	0.157868	1.15078
	Papola	-0.144769	0.00024716				Cyb5d1	-0.076536	1.15024
	Mmp11	0.26927	0.00024716				Fam91a1	-0.0605307	1.14886
	Opa1	-0.209126	0.00024716				Egln1	-0.0523081	1.14684
	Wnt6	-0.284151	0.00024716				Utp3	-0.0413003	1.14684
	Fryl	-0.212055	0.00024716				Gm20544	-0.282408	1.14664
	Gprasp1	-0.189953	0.00024716				Mtf1	0.0115628	1.14543
	Snx3	0.157867	0.00024716				Lman1	-0.00394861	1.14439
	Atp23	0.321041	0.00024716				Mettl21a	0.155936	1.14439
	Gm10184	0.167281	0.00024716				Rab34	0.00453902	1.14439
	Dynlt1	0.168561	0.00024716				Carm1	0.0797722	1.14359
	Cacng7	0.396655	0.00024716				Rcor1	-0.0343989	1.14359
	S1pr3	0.223257	0.00024716				Supt5	-0.0159892	1.14359
	Fam90a1b	0.338581	0.00024716				Hmgb1	0.153428	1.1433
	Gm9625	0.174531	0.00024716				Rab21	-0.129649	1.14244
	Srrm4	-0.352002	0.00024716				Foxk2	0.0888934	1.14202
	1810026B05Rik	-0.231694	0.00024716				Lpgat1	0.0444768	1.14202
	Pus7	0.186195	0.00024716				Mprip	0.00364016	1.14136
	Adam12	-0.352391	0.00024716				Nprl3	0.051177	1.14086
	Polr2l	0.214949	0.00024716				Pop7	0.113209	1.13972
	Rab28	0.29491	0.00024716				Afg3l2	0.0387294	1.1375
	Mthfd2	0.156989	0.00024716				Bax	0.068238	1.1375
	Pdia4	0.16125	0.00024716				Ncoa5	-0.0777693	1.1375
	Bag3	0.177231	0.00024716				Zfp1	0.0454768	1.1375
	Znhit3	0.327228	0.00024716				Thumpd3	-0.0477442	1.13535
	Smtn	0.242867	0.00024716				Hmbox1	-0.0544306	1.13516
	Bmp2	0.53703	0.00024716				Nup98	-0.173003	1.13516
	Prune2	-0.283139	0.00024716				Cst3	0.0642675	1.1343
	Gm12671	0.143753	0.00024716				Med1	-0.0893072	1.1343
	Ift140	-0.220561	0.00024716				Phlda3	-0.0789494	1.1343
	Mycl	0.232184	0.00024716				Hexim2	0.0794839	1.13386
	Atp6v1f	0.181527	0.00024716				Rpp25l	-0.014897	1.13386
	Tsen2	0.408948	0.00024716				Smarca2	-0.0143804	1.13386
	Per1	0.187763	0.00024716				Csad	-0.0689099	1.13358
	Stx11	0.428975	0.00024716				Ipo9	-0.153081	1.13327
	Aoc2	-0.281692	0.00024716				Rmdn2	0.0796804	1.13245
	Aunip	0.299223	0.00024716				Gadd45g	0.0150173	1.12928
	Map3k9	0.255556	0.00024716				Ubr5	-0.188805	1.12928
	Slc15a1	-0.660212	0.00024716				Eif4e2	-0.064126	1.12776
	Rpl18a	0.133064	0.00024716				Rragd	-0.140024	1.12758
	Dynlt1-ps1	0.212738	0.00024716				Rnf10	0.0122966	1.12676
	Cpeb1	-0.269107	0.00024716				Bbc3	0.13025	1.12649
	Snrpg	0.160861	0.00024716				Lrwd1	0.150105	1.12553
	B020017C02Rik	0.258378	0.00024716				Ttf1	-0.118169	1.12553
	Sf3b5	0.226872	0.00024716				Cspp1	-0.0691727	1.12459
	Bmpr2	-0.176312	0.00024716				Dedd2	0.0246934	1.12399
	Zfyve21	0.305354	0.00024716				Ust	0.145096	1.12399
	Asf1b	0.212656	0.00024716				A930033H14Rik	-0.169764	1.12338
	Rpl17-ps5	0.403895	0.00024716				Usp42	-0.0557295	1.12338
	Lnpep	-0.166902	0.00024716				Cipc	0.226897	1.12102
	Taf1c	0.231802	0.00024716				Cux1	-0.117615	1.12102
	Myo7a	-0.2148	0.00024716				Eno1	0.010257	1.12102
	Sptbn1	-0.150273	0.00024716				Arl10	-0.0262955	1.12029
	Mat2b	0.165516	0.00024716				Nfatc1	0.126306	1.12029
	Sc5d	0.211457	0.00024716				Pds5a	-0.141567	1.12029
	Cd34	-0.277736	0.00024716				Rbbp5	0.00457488	1.12
	Zfp608	-0.424057	0.00024716				Reep3	-0.110773	1.1193
	Palm3	0.404595	0.00024716				Col12a1	-0.401785	1.11864
	Hmces	0.196573	0.00024716				Psmb3	0.169686	1.11864
	Sav1	-0.258133	0.00024716				Arhgef2	-0.0369048	1.11818
	Glrx5	0.189724	0.00024716				Ndufb8	0.139363	1.11818
	B4galnt4	0.289957	0.00024716				Phldb2	-0.175034	1.11818
	0	0.326022	0.00024716				Rgs11	-0.264299	1.11818
	Upf3b	-0.299873	0.00024716				Mov10	-0.0175288	1.11784
	Tonsl	0.193168	0.00024716				Aldoa	0.228112	1.11548
	Zc3h12c	-0.201569	0.00024716				Aldoa	0.203532	1.11548
	0	-0.561391	0.00024716				Cdkn2aipnl	0.173852	1.11548
	Sfmbt2	-0.238361	0.00024716				Klf7	0.0287981	1.11548
	Tpd52l2	0.184093	0.00024716				Nr2f6	-0.138784	1.11548
	Camk2n2	0.508618	0.00024716				Rhobtb3	-0.187866	1.11548
	Cox6c	0.156255	0.00024716				Rpl23	0.134881	1.11548
	Rgp1	-0.231207	0.00024716				St3gal5	0.0621149	1.11548
	Phldb2	-0.175034	0.00024716				Sdc4	-0.0911543	1.11508
	Gm28321	0.39314	0.00024716				Slc37a3	0.115076	1.11382
	Tnik	-0.28052	0.00024716				Ndufs1	-0.0802774	1.11289
	Hbb-bs	0.499755	0.00024716				Wiz	0.0456427	1.11042
	Ktn1	-0.161113	0.00024716				Irs2	0.0103032	1.10962
	Ttl	0.293542	0.00024716				Ing1	0.105732	1.10912
	Esyt3	0.218609	0.00024716				Sbno1	-0.0665255	1.10893
	Mrps24	0.239789	0.00024716				Trim71	-0.120202	1.10892
	Zmym6	-0.350633	0.00024716				Ccdc25	-0.143874	1.10852
	Gm20400	0.771857	0.00024716				Ptdss2	0.166555	1.10852
	Eef2k	0.217954	0.00024716				Csk	-0.0786566	1.10764
	Pcna-ps2	0.227433	0.00024716				Kirrel3	-0.25591	1.10692
	Gm44442	0.530294	0.00024716				Itgb8	-0.303073	1.10535
	Cdan1	-0.220781	0.00024716				Tpr	-0.0808355	1.10535
	Kansl1l	-0.25107	0.00024716				Ddr1	-0.0114812	1.1047
	Ankrd13d	-0.433509	0.00024716				Parp11	-0.0320117	1.10374
	Gm10221	0.312	0.00024716				Zfp523	0.0401643	1.10343
	Dlc1	0.190981	0.00024716				Dusp22	-0.190535	1.10244
	Rps12-ps24	0.452934	0.00024716				Heg1	0.0367048	1.10236
	Sort1	-0.179122	0.00024716				N4bp1	-0.198241	1.10188
	Zfp773	0.221313	0.00024716				Wasf1	0.0999741	1.10188
	Rpl14-ps1	0.16559	0.00024716				Brd2	0.0427713	1.10093
	Zfp36l1	0.162242	0.00024716				Zfp868	-0.0287082	1.1004
	Gstm2-ps1	-0.444512	0.00024716				Gm13986	-0.350925	1.09954
	Krtcap2	0.255975	0.00024716				Slc25a4	-0.00323244	1.09954
	Igfbp2	0.226368	0.00024716				Zfp597	0.0588098	1.09954
	Tle1	0.158695	0.00024716				Smarcb1	0.0884762	1.09818
	Rtel1	-0.200443	0.00024716				Sephs1	-0.122346	1.09785
	Gm38394	-0.21832	0.00024716				Cdkn1b	-0.0476665	1.09761
	Oasl2	0.207624	0.00024716				Smim27	-0.229751	1.09686
	Gm14569	-0.248693	0.00024716				Slc29a2	0.0806749	1.09622
	Mpdz	-0.209676	0.00024716				Ccdc28a	-0.0633423	1.09516
	Brf2	0.283329	0.00024716				Usp54	-0.0912447	1.09516
	H19	-0.168903	0.00024716				Mir423	-1.43311	1.09433
	Safb2	0.150984	0.00024716				Nab2	0.162502	1.09433
	Adamts8	0.675114	0.00024716				Pim1	0.270485	1.09398
	Prrx2	-0.458238	0.00024716				Mir3089	-1.43038	1.09381
	Nab2	0.162502	0.00024716				Slc35b1	0.114848	1.09378
	Erg28	0.209227	0.00024716				Casp8	-0.0679718	1.09311
	Mast3	0.193119	0.00024716				Pcm1	-0.161469	1.09311
	Sac3d1	0.244131	0.00024716				Lpp	-0.0118063	1.0915
	Rnf44	0.132186	0.00024716				Babam2	-0.0176869	1.09025
	Zfp36	0.157868	0.00024716				Mcam	-0.0109964	1.0902
	Adamts5	-0.230686	0.00024716				Kank2	-0.0203445	1.08964
	Nbas	-0.251112	0.00024716				Plaa	0.083567	1.08901
	Dctpp1	0.217321	0.00024716				A930005H10Rik	-0.0980371	1.08746
	H6pd	0.383086	0.00024716				Foxo3	0.101363	1.08746
	Mrpl38	0.182373	0.00024716				Kctd11	-0.105317	1.08746
	Abhd11	0.270438	0.00024716				Pgrmc1	0.0196433	1.08746
	Ap1m1	0.180755	0.00024716				Rnf123	-0.114175	1.08746
	Fam126a	-0.160528	0.00024716				Tet2	0.119626	1.08746
	Rad9b	-0.345626	0.00024716				Eif2b3	-0.0208214	1.08573
	Senp1	-0.181009	0.00024716				Map1lc3a	0.254209	1.08539
	Gtpbp3	0.329578	0.00024716				Pdgfc	-0.0795033	1.08539
	Rps10-ps1	0.374814	0.00024716				Pik3r4	-0.12217	1.08539
	Sptan1	-0.129479	0.00024716				Zbtb11os1	0.26299	1.08489
	Gnai1	0.306472	0.00024716				Nr1d1	0.2594	1.0835
	1190002N15Rik	-0.167527	0.00024716				Pigv	-0.223035	1.08314
	Pex6	-0.191361	0.00024716				Szt2	-0.032644	1.08308
	0	-0.390692	0.00024716				Nox4	0.362465	1.08246
	Myo1e	0.194382	0.00024716				Ddx3x	-0.0976883	1.08153
	Chd2	-0.158872	0.00024716				Galnt10	0.0353665	1.08092
	Tfap2c	0.55986	0.00024716				Fkbp8	0.0336328	1.08017
	0	-0.474066	0.00024716				Nt5dc3	0.0534143	1.08017
	Gpank1	0.281621	0.00024716				9930014A18Rik	0.0331123	1.078
	0	0.70227	0.00024716				Akap1	0.0375899	1.078
	Rhobtb3	-0.187866	0.00024716				Arl14ep	-0.0114616	1.078
	Crocc	0.243667	0.00024716				Gcnt4	-0.03229	1.078
	Parn	0.214907	0.00024716				Ntn4	-0.264019	1.078
	Lmbr1l	0.177415	0.00024716				Pold3	-0.0135921	1.078
	Sall3	-0.51871	0.00024716				Psmd11	0.0270479	1.078
	Bicral	-0.259141	0.00024716				Rps16	0.118639	1.07635
	Jam3	0.218237	0.00024716				Spag9	-0.0289665	1.07635
	Zc3hav1	-0.232427	0.00024716				Ctnnb1	-0.0659178	1.07529
	Rab8a	0.206181	0.00024716				Ripk1	-0.145798	1.07477
	Tspan15	0.237241	0.00024716				Fbxo42	0.0126857	1.074
	Elof1	0.207678	0.00024716				Ptpn9	-0.097179	1.07325
	Wnt7b	0.741189	0.00024716				Lgals8	-0.08668	1.07215
	Hhipl2	-0.360145	0.00024716				Lyplal1	-0.293928	1.07196
	Hipk3	-0.156526	0.00024716				Cacnb3	0.020597	1.07179
	Zfc3h1	-0.156877	0.00024716				Clk4	-0.035544	1.07179
	Txn1	0.170908	0.00024716				Dcun1d3	0.00505638	1.07039
	Igf2r	-0.155948	0.00024716				Ralbp1	0.0458712	1.07039
	Exoc6	-0.202441	0.00024716				Rbbp7	0.0677336	1.07039
	Nckap1	-0.179002	0.00024716				Zhx2	-0.27522	1.07039
	Dio3	0.668151	0.00024716				Chd9	0.0224973	1.06938
	Mtus1	-0.220158	0.00024716				Klf6	-0.235713	1.06875
	Usp47	-0.140128	0.00024716				Slc25a26	0.0385999	1.06817
	Smc4	-0.154432	0.00024716				Gstm5	0.104657	1.06774
	Ckap5	-0.153279	0.00024716				Ipo7	-0.0156483	1.06711
	Acly	0.130357	0.00024716				Irf2bpl	0.0917765	1.06711
	Rpl31-ps9	0.31928	0.00024716				Tmcc1	-0.00934749	1.06711
	Rps5	0.124462	0.00024716				Obsl1	-0.0140752	1.06609
	Mef2a	-0.17226	0.00024716				Cggbp1	-0.0944645	1.06559
	Arfgef1	-0.157366	0.00024716				Ell2	0.118527	1.06559
	Gm5921	0.335708	0.00024716				Fbxl14	0.103277	1.06559
	Psmb1	0.158501	0.00024716				Fnbp4	0.0664059	1.06559
	Gm3571	0.32673	0.00024716				Prdx5	0.0788644	1.06559
	Itga4	-0.617261	0.00024716				Ptms	0.147588	1.06559
	Mef2c	-0.21743	0.00024716				Baz1b	-0.0369761	1.06413
	Atp9a	-0.200038	0.00024716				Ninl	-0.0779849	1.06413
	Ppp1r15a	0.13887	0.00024716				Platr5	0.748228	1.06413
	Map1b	-0.180019	0.00024716				Wwox	0.103546	1.06413
	Gml2	-0.728811	0.00024716				Pitpna	0.046917	1.06301
	Trim59	-0.168425	0.00024716				Pomp	0.0489623	1.06301
	Grhl2	-0.341549	0.00024716				Ilvbl	-0.0638776	1.06274
	Polr2c	0.175116	0.00024716				Lig3	0.0749226	1.06228
	Rtn2	0.338082	0.00024716				Lin9	-0.147128	1.06149
	Zc3h4	-0.174632	0.00024716				Prelid3b	0.0800217	1.0614
	Ddx39	0.155387	0.00024716				Zfp397	0.0606051	1.0614
	1810030O07Rik	-0.215817	0.00024716				0610009L18Rik	-0.094224	1.06088
	Emilin1	0.255545	0.00024716				Efcab2	0.362062	1.06088
	Vti1b	0.220624	0.00024716				Sestd1	-0.0766021	1.06088
	D630003M21Rik	0.339241	0.00024716				Hook3	-0.00716306	1.06054
	Fat1	-0.129847	0.00024716				Neil2	-0.329491	1.06054
	2610008E11Rik	-0.293067	0.00024716				Hhat	0.114775	1.05987
	Fut10	-0.295533	0.00024716				Tcf25	-0.0237074	1.05987
	Psenen	0.223682	0.00024716				Ccdc12	0.0219883	1.05889
	Tnrc6a	-0.145016	0.00024716				Trrap	-0.0813472	1.05733
	Gm11808	0.155061	0.00024716				Lmo4	0.159921	1.05596
	Spryd3	0.186016	0.00024716				Prkd3	-0.0837325	1.05585
	Mex3d	0.152752	0.00024716				Uhrf2	-0.0031036	1.0555
	AI413582	0.3848	0.00024716				Arfgef3	-0.00835847	1.05445
	Trim44	-0.154397	0.00024716				Prkar1a	0.0375592	1.05445
	0	-0.245942	0.00024716				Rap2a	-0.0835894	1.05445
	Bcl9	-0.164455	0.00024716				Gm15706	-0.537879	1.05388
	Max	0.170651	0.00024716				Nrp1	-0.14058	1.05247
	Gm15387	0.146035	0.00024716				Ccdc50	-0.226322	1.05184
	Snx18	-0.158709	0.00024716				Ubn2	-0.0652856	1.05184
	Exosc1	0.219066	0.00024716				Phf20l1	-0.0862547	1.05153
	Yipf4	0.20247	0.00024716				Zfhx3	-0.161012	1.05121
	Bod1l	-0.20973	0.00024716				Dpy19l3	-0.110406	1.05063
	Faf2	-0.198288	0.00024716				Stat6	0.0763494	1.05063
	Prr33	-0.491942	0.00024716				Ube2z	-0.0244399	1.05063
	Hagh	0.215906	0.00024716				Gosr1	0.0847589	1.05004
	Rpl27	0.132333	0.00024716				Tnrc18	-0.12854	1.04977
	Rlim	-0.1428	0.00024716				Lsm6	0.105869	1.04975
	Scnn1a	-0.805295	0.00024716				Sox6	-0.125924	1.04862
	Cnot2	-0.158377	0.00024716				Eif4ebp1	0.231691	1.04783
	Gm42890	-0.547604	0.00024716				Phospho1	-0.0535362	1.04731
	Ccdc82	-0.314503	0.00024716				Ppp6r3	-0.0617927	1.04731
	Scarf2	0.311674	0.00024716				Nfix	-0.118407	1.0461
	Slc16a2	-0.271654	0.00024716				Naa35	-0.0477413	1.0458
	Krtcap3	0.287098	0.00024716				Trmt12	0.339107	1.0458
	Znrd1	0.28622	0.00024716				Tex44	2.45674	1.04535
	Kif2c	0.181754	0.00024716				Hook2	0.140372	1.04439
	Mapk8ip1	0.193387	0.00024716				R3hdm2	-0.0411582	1.04439
	Enoph1	0.193866	0.00024716				Trp53	0.132802	1.04439
	Ehd2	-0.271892	0.00024716				Tspan5	-0.150209	1.04439
	Fbxw8	-0.15938	0.00024716				Klf10	-0.0156386	1.04439
	Rbm26	-0.184428	0.00024716				Hnrnph3	-0.0280663	1.0435
	Nr1h2	0.165839	0.00024716				Cse1l	-0.0138003	1.04307
	Tspan3	0.147812	0.00024716				Gm12669	-0.245079	1.04307
	Gm8797	0.549323	0.00024716				Tmem88b	0.480791	1.04307
	D10Wsu102e	0.157082	0.00024716				Me2	0.0198474	1.04182
	Ramp3	0.32564	0.00024716				Akap11	-0.13656	1.04122
	Fxyd1	0.46989	0.00024716				Zfp787	0.130176	1.04103
	Lat	-0.418156	0.00024716				Nfkb1	0.0679308	1.04026
	Rpl32	0.132117	0.00024716				Ube2s	0.0500362	1.04026
	Gm9774	0.43997	0.00024716				Exosc7	0.0569681	1.03953
	Sod1	0.135522	0.00024716				Lrrc59	0.0719716	1.03953
	Erbb4	-0.308013	0.00024716				Map2k1	0.138094	1.03953
	Ltbp3	-0.19907	0.00024716				Sec11a	0.187758	1.03953
	Rex2	-0.230889	0.00024716				Zfp407	-0.100321	1.03953
	Cacna2d1	-0.195409	0.00024716				Jun	-0.101116	1.03833
	Grasp	0.308713	0.00024716				Ap4s1	-0.129854	1.03814
	Qrich2	-0.610292	0.00024716				Mlf2	0.178359	1.03814
	Ipo9	-0.153081	0.00024716				Nedd4	-0.0792482	1.03814
	Pcm1	-0.161469	0.00024716				2610037D02Rik	0.10501	1.03747
	Pdcd5-ps	0.327107	0.00024716				Gm13710	0.549315	1.03747
	Foxn3	-0.186668	0.00024716				Marcks	-0.224012	1.03747
	Chmp7	0.1465	0.00024716				Nelfb	0.0585162	1.03684
	Atxn2l	0.124361	0.00024716				Tmbim6	0.0160104	1.03622
	Garnl3	-0.240937	0.00024716				Stau2	-0.0968718	1.03562
	Hgs	0.15939	0.00024716				Mef2d	0.0395655	1.03552
	Dlk2	0.439089	0.00024716				Chd6	0.0160284	1.03538
	Gm21596	0.15455	0.00024716				Dclk2	-0.108665	1.03395
	Snrpb	0.127187	0.00024716				Egln2	0.0807486	1.03395
	Pfdn5	0.161987	0.00024716				Ubfd1	0.055972	1.03395
	Abr	-0.188734	0.00024716				Dym	-0.127092	1.03317
	Dynlt1f	0.176153	0.00024716				Rpp14	-0.725148	1.03257
	Rgma	0.275057	0.00024716				Zfp62	0.0243131	1.03242
	Sigmar1	0.278785	0.00024716				Dpp8	-0.0512441	1.03171
	1810062G17Rik	-0.767054	0.00024716				4930447C04Rik	-0.249855	1.03103
	Klhdc8a	-0.372041	0.00024716				Bag6	-0.0114988	1.03103
	Tenm4	-0.326716	0.00024716				Rab2a	0.0709734	1.03103
	Psmb6	0.143329	0.00024716				Stx18	-0.123236	1.03103
	Gm15427	0.170782	0.00024716				Terf1	0.0156209	1.03103
	Sncaip	-0.625773	0.00024716				Tgfbr1	-0.0707427	1.03103
	Synj2	-0.224904	0.00024716				Nt5m	0.0297261	1.0307
	Zranb3	-0.28495	0.00024716				Rock2	-0.10793	1.03037
	Ccdc115	0.253595	0.00024716				Ofd1	-0.0701598	1.02975
	Trim12c	-0.205012	0.00024716				Kmt5a	0.0260464	1.02877
	Tmem134	0.257678	0.00024716				Nono	-0.0474408	1.02857
	Bdnf	0.764453	0.00024716				Icmt	0.0997807	1.02801
	Phf3	-0.143024	0.00024716				Klhl18	0.0613689	1.02801
	Chmp4b	0.147997	0.00024716				Slc12a4	-0.00119617	1.02801
	Fhad1	0.681371	0.00024716				Cox20	1.11058	1.02783
	Mapre3	0.332078	0.00024716				Alg8	-0.108797	1.02748
	Zfp91	-0.170525	0.00024716				Snap25	0.810152	1.02697
	Atp2b4	-0.181644	0.00024716				Golt1b	0.0513217	1.02647
	Cbx8	0.248752	0.00024716				Grb14	-0.352254	1.02647
	Marcksl1	0.13155	0.00024716				Myo9b	-0.00286474	1.02647
	Mael	0.166274	0.00024716				Tacc1	-0.141772	1.02647
	Dst	-0.129131	0.00024716				Txn1	0.170908	1.02647
	Gm37350	-0.714665	0.00024716				Pih1d1	-0.0151335	1.026
	Tcte3	-0.749757	0.00024716				Bcl9	-0.164455	1.02584
	Gls	-0.133858	0.00024716				Parva	-0.0908079	1.02584
	Elob	0.148203	0.00024716				Atf3	-0.102128	1.02466
	Rpl15-ps2	0.243155	0.00024716				Idi1	0.259528	1.02466
	Ssh1	-0.152382	0.00024716				Mdfic	-0.0926746	1.02466
	Pygl	-0.181151	0.00024716				Ccdc88c	-0.0672744	1.02385
	Bsdc1	0.15378	0.00024716				Cog8	0.0617663	1.02308
	Gem	0.230451	0.00024716				Ncapd3	-0.0719656	1.02308
	Iah1	0.213434	0.00024716				Junb	0.0972458	1.02272
	Tmub1	0.365562	0.00024716				Uros	0.177265	1.02237
	Mkrn2	0.219658	0.00024716				Mrps15	-0.0716579	1.0217
	Haus4	0.228288	0.00024716				Srcap	0.0753153	1.02137
	Adora2a	-0.452132	0.00024716				Nfil3	-0.163768	1.02046
	Dzip1l	-0.261164	0.00024716				Phc1	0.0268419	1.02046
	Mxra8	0.322856	0.00024716				Itga9	-0.178383	1.0199
	Tex30	0.171942	0.00024716				Kmt2d	-0.0206598	1.0199
	0	-0.523788	0.00024716				Pofut1	-0.190071	1.0199
	Gm7336	0.129384	0.00024716				Snrpa	0.0307637	1.01838
	Lama4	-0.289149	0.00024716				Zfp410	-0.0742326	1.01838
	Slc45a4	0.153742	0.00024716				Hecw2	0.0960525	1.01792
	Pid1	0.551963	0.00024716				Usp10	0.102553	1.01707
	Gltp	0.216769	0.00024716				Zfp263	0.0312318	1.01707
	Psmd9	0.206905	0.00024716				Rpa2	0.0527438	1.01668
	Ap1s1	0.180801	0.00024716				Spty2d1	-0.0474401	1.01668
	Ppard	0.30185	0.00024716				Usp4	-0.194382	1.01668
	Fam163a	-0.559701	0.00024716				Yeats4	0.0442043	1.01668
	Gna11	0.165272	0.00024716				Abca1	-0.0894505	1.0163
	Rpl5	0.136671	0.00024716				Ostc	0.0534285	1.0163
	Gm15710	0.202747	0.00024716				Prdx1	0.0477197	1.01594
	Prps1l3	0.221377	0.00024716				Rev3l	-0.0313864	1.01594
	Pmaip1	-0.319316	0.00024716				Fasn	0.0127563	1.0156
	AK157302	0.472046	0.00024716				Mrps6	-0.0733608	1.0156
	Trank1	-0.193408	0.00024716				Phf13	0.0840435	1.01538
	Iscu	0.227347	0.00024716				Nus1	-0.0165398	1.01527
	Gm38246	0.211704	0.00024716				Slc30a6	0.0488495	1.01527
	Birc6	-0.135032	0.00024716				Clhc1	-0.417612	1.01495
	Phip	-0.143105	0.00024716				Psme2	0.0693555	1.01436
	Cox6b1	0.154888	0.00024716				Syne2	-0.197351	1.01408
	Crip1	-0.460471	0.00024716				Foxo6	-0.119234	1.0133
	Usf3	-0.226638	0.00024716				Xpo7	-0.00232796	1.01197
	Lamp1	-0.121131	0.00024716				Cic	0.048959	1.01192
	Ahr	-0.275984	0.00024716				Csrnp1	0.00204844	1.0119
	Pkn2	-0.148294	0.00024716				Ak6	0.129834	1.01106
	Ptpn21	-0.168196	0.00024716				Ythdf3	-0.0185802	1.01106
	Klhl8	0.319779	0.00024716				Trmt1l	-0.136281	1.01089
	Six4	0.195513	0.00024716				Snhg17	0.0384322	1.01073
	Tug1	-0.150957	0.00024716				Atg101	0.203815	1.00998
	Nfyb	0.199577	0.00024716				Vmac	0.003416	1.00972
	Tcl1	-0.223997	0.00024716				Nt5c2	-0.0514763	1.00791
	Kcng2	-0.384334	0.00024716				Mdm4	-0.0271829	1.00685
	Pdia6	0.139782	0.00024716				Ahdc1	-0.0558985	1.00228
	4930550L24Rik	-0.201317	0.00024716				5031425E22Rik	-0.361619	1
	Bmp2k	-0.169047	0.00024716				Akt1	-0.0151507	1
	Gins4	0.192594	0.00024716				Ankrd28	-0.0576667	1
	Hivep2	0.15789	0.00024716				Ap3s1	0.00859325	1
	Kdr	-0.30742	0.00024716				Bag5	0.0630222	1
	Gm12070	0.135534	0.00024716				C030037D09Rik	-0.0852987	1
	Gm21693	0.553112	0.00024716				Cacul1	-0.0314763	1
	9030624J02Rik	-0.176481	0.00024716				Cd47	0.0703461	1
	Cd44	-0.325242	0.00024716				Coro1c	0.00893793	1
	Zfp169	0.354158	0.00024716				Eif3j2	0.0332694	1
	Lgalsl	-0.240236	0.00024716				Eif6	0.0386605	1
	Fn1	-0.125035	0.00024716				Enah	-0.081742	1
	Mgp	0.200415	0.00024716				Gsta3	-0.155261	1
	Cd81	0.19188	0.00024716				Hivep2	0.15789	1
	Eif5a	0.122703	0.00024716				Mark2	0.0575114	1
	Lrrn2	0.392906	0.00024716				Mettl14	-0.0785595	1
	Rpl12	0.143926	0.00024716				Nae1	-0.0540531	1
	Pdcd6	0.162575	0.00024716				Ndufaf8	0.0651942	1
	Tax1bp3	0.170233	0.00024716				Nelfa	0.0467531	1
	Cenpa	0.165293	0.00024716				Pggt1b	-0.0972217	1
	Kitl	-0.163961	0.00024716				Pias2	-0.0127259	1
	Gm10359	0.130928	0.00024716				Pmm2	0.0477155	1
	Hmgb1	0.153428	0.00024716				Prss56	0.348021	1
	Setd7	0.218105	0.00024716				Rad50	0.002466	1
	Naf1	0.205366	0.00024716				Sall1	0.0732349	1
	Tub	0.235848	0.00024716				Scaf4	0.0178762	1
	Cxxc4	-0.482589	0.00024716				Serinc5	-0.082354	1
	Pde4c	0.225277	0.00024716				Serpine2	-0.0555654	1
	0	0.174041	0.00024716				Setd1b	0.0868468	1
	Ctsk	0.434021	0.00024716				Sfr1	0.109676	1
	mt-Tc	-0.484209	0.00024716				Slc12a2	-0.070323	1
	Tbx3	0.329269	0.00024716				Spag4	-0.0205339	1
	Plxnc1	-0.197766	0.00024716				Sptb	-0.214259	1
	Mylk	0.204393	0.00024716				Tead4	0.493943	1
	Lhfp	0.280025	0.00024716				Tef	0.0452026	1
	Col9a2	0.374543	0.00024716				Tmem170b	-0.0651517	1
	Mgll	0.282135	0.00024716				Tmem200b	-0.0226798	1
	Sema3c	-0.184647	0.00024716				Ube2v1	0.0869036	1
	Jup	0.193636	0.00024716				Ulk1	0.0421327	1
	0	-0.760855	0.00024716				Vdac1	0.0905777	1
	Mrpl4	0.166525	0.00024716				WTap	-0.0208543	1
	Pnisr	-0.153339	0.00024716				Ywhag	0.0492563	1
	Fam241b	0.296112	0.00024716				Zfp715	-0.0934051	1
	Gpr137b	0.26808	0.00024716				Prpf18	0.028605	0.992466
	Gm3383	0.422253	0.00024716				Acot11	0.202905	0.992427
	Sertad1	0.202244	0.00024716				Sf3b1	-0.0440798	0.992138
	Ndufa1	0.268159	0.00024716				Baz2a	-0.0198571	0.991599
	Wbp2	0.143323	0.00024716				C130046K22Rik	1.0111	0.99035
	mt-Cytb	0.111047	0.00024716				Cdc42se2	0.0330021	0.990085
	Gm3244	0.50059	0.00024716				Ssr1	-0.00905472	0.989946
	Lgmn	0.137236	0.00024716				Rai1	0.0298781	0.989764
	Polr2i	0.293111	0.00024716				Nup153	0.00345658	0.988318
	Myh6	0.376652	0.00024716				Gnai3	0.0127082	0.987927
	Cenpw	0.244819	0.00024716				Rbck1	0.0858165	0.987722
	Lats2	-0.161585	0.00024716				Cradd	0.393595	0.987061
	Cp	0.223285	0.00024716				Eloa	-0.0447122	0.987061
	Gnpat	-0.172995	0.00024716				Mrpl52	0.074374	0.986579
	Gm14295	0.479278	0.00024716				Ypel5	0.00674202	0.986325
	Amy1	-0.594942	0.00024716				2810013P06Rik	-0.0206535	0.985786
	Ncaph2	-0.149739	0.00024716				Usf3	-0.226638	0.9855
	Islr2	0.204194	0.00024716				Cndp2	-0.0237872	0.984893
	Lrr1	0.304422	0.00024716				Wdr13	-0.196815	0.984893
	Rpl23	0.134881	0.00024716				Rab3gap1	-0.08202	0.98457
	Por	0.135572	0.00024716				Epb41l2	-0.0386067	0.98391
	Spred2	0.195598	0.00024716				1700105P06Rik	-0.180008	0.983512
	Slc1a4	-0.206256	0.00024716				Cela3a	0.0114531	0.983512
	Coil	0.262409	0.00024716				Marcksl1	0.13155	0.983512
	Rpl19	0.123271	0.00024716				Arhgap26	-0.066108	0.982975
	Zfp978	-0.467408	0.00024716				Trib1	0.0423103	0.982722
	Plk2	0.143619	0.00024716				Washc4	-0.0211364	0.982722
	Ifrd2	0.189594	0.00024716				Nras	0.015988	0.982152
	Gm12537	0.125827	0.00024716				Sos2	-0.131763	0.981853
	Arhgap18	-0.221439	0.00024716				Chrac1	0.148038	0.980891
	Zfp600	-0.338298	0.00024716				Pdcd6ip	0.0289306	0.980891
	Zfp703	0.168035	0.00024716				Trio	-0.0572669	0.980891
	Gm45716	0.294234	0.00024716				Zfp641	0.02054	0.980891
	Baz2b	-0.180623	0.00024716				Ranbp3	0.0674052	0.979822
	Magoh	0.149974	0.00024716				Scd1	0.388835	0.979822
	Gm10146	0.343488	0.00024716				Mrps5	0.142376	0.978938
	Snrpe	0.191172	0.00024716				Fut11	-0.00837579	0.978626
	Map3k7	-0.1392	0.00024716				Mex3a	-0.0662946	0.978305
	Ppp2r3d	0.184663	0.00024716				Mrpl42	0.107793	0.977974
	Uqcc3	0.426488	0.00024716				Osbpl11	0.0304505	0.977974
	Papln	-0.39822	0.00024716				Ska3	0.0202302	0.977974
	Zfp362	0.236777	0.00024716				Coq10b	0.0451894	0.977632
	Depdc7	0.223683	0.00024716				Rreb1	0.0283223	0.97728
	Zfp800	-0.280505	0.00024716				Kansl3	-0.0284989	0.977039
	Pik3c2a	-0.160745	0.00024716				Copa	-0.0437597	0.974909
	Rpl30-ps10	0.206165	0.00024716				Mob2	0.0452938	0.974909
	Serpina3n	-0.589503	0.00024716				Jarid2	0.032392	0.974018
	Gm15452	0.303884	0.00024716				Cnot8	0.107219	0.972519
	Phf12	0.143409	0.00024716				Sox13	-0.025402	0.971986
	Asna1	0.145143	0.00024716				Slc38a2	0.0971503	0.971918
	Ccdc171	0.348503	0.00024716				Chd3	-0.251728	0.971431
	Nipbl	-0.144356	0.00024716				Rpf2	-0.0562655	0.970854
	Fosl1	0.268797	0.00024716				Rnf40	-0.0108296	0.970253
	Lama1	-0.21973	0.00024716				Met	0.210497	0.969626
	Ltbp1	-0.221569	0.00024716				Sgpl1	0.0737083	0.969626
	Atp1a2	0.268265	0.00024716				Tgfbrap1	-0.00361925	0.968973
	Tyro3	-0.165867	0.00024716				Ercc6	-0.0296178	0.968291
	Gm13167	0.361966	0.00024716				Noc3l	0.0627932	0.968291
	Rnase4	-0.504309	0.00024716				Hectd2	-0.0192966	0.964376
	Suds3	-0.131896	0.00024716				Phf21a	-0.0154924	0.964376
	Fam214a	0.169433	0.00024716				Sp1	-0.056704	0.96408
	Zfp623	0.204198	0.00024716				Dnaja2	0.0754034	0.963474
	Dohh	0.26346	0.00024716				St8sia3os	-4.01695	0.963474
	Ocrl	-0.211188	0.00024716				Tln2	0.0100205	0.963474
	Lysmd3	-0.197852	0.00024716				Tug1	-0.150957	0.963006
	Clmp	0.377574	0.00024716				Gspt1	0.0273201	0.962847
	Rassf7	0.248394	0.00024716				Rps18	-0.00932533	0.962525
	Rheb	0.153694	0.00024716				Ywhae	0.059087	0.96233
	Rhebl1	0.234147	0.00024716				Chrnb1	-0.0602463	0.961526
	Ogfr	-0.137821	0.00024716				Nr4a3	0.49763	0.961526
	Rbm15b	-0.148846	0.00024716				Psat1	0.112055	0.961526
	Dpysl4	-0.317799	0.00024716				Wsb1	0.0712562	0.961526
	Cope	0.165335	0.00024716				Ptpn2	0.126693	0.960829
	Ppp1r8	0.14174	0.00024716				Kcnc2	-0.138257	0.960472
	Mir99ahg	-0.345511	0.00024716				Kif21a	-0.188949	0.960472
	Atg2a	0.13973	0.00024716				Scfd1	-0.0606577	0.960107
	Pold2	0.201004	0.00024716				Uba3	-0.0149487	0.960107
	Zfp57	0.305449	0.00024716				Irf1	0.01172	0.959358
	Jund	0.136862	0.00024716				Leprotl1	-0.0469255	0.959358
	Vps4a	0.226949	0.00024716				Rcc2	-0.144563	0.95858
	Fbf1	0.224707	0.00024716				Ripk4	0.00084803	0.95818
	Nuak1	-0.161894	0.00024716				Iws1	-0.039669	0.957772
	Myrip	-0.383858	0.00024716				Ldhb	0.00410322	0.957772
	Cdc42bpa	-0.141011	0.00024716				Rnf11	-0.0793599	0.957772
	Ciapin1	0.141662	0.00024716				Emsy	0.0579543	0.956931
	Cd109	-0.298875	0.00024716				Epn1	0.0890347	0.956931
	Trim36	0.303864	0.00024716				Psmc1	-0.00054053	0.956931
	Gm11687	0.429886	0.00024716				Tbcel	-0.128495	0.956931
	Mns1	0.232936	0.00024716				Mef2a	-0.17226	0.956279
	Gm11223	0.213682	0.00024716				Ier3	0.03551	0.956269
	Rinl	-0.613023	0.00024716				Dzank1	-0.144041	0.955606
	Dnpep	0.18419	0.00024716				Scd2	0.0136906	0.954366
	0	-0.733551	0.00024716				Gm20517	-0.152598	0.954196
	Zswim3	0.256218	0.00024716				Zeb2	-0.143079	0.953933
	Nab1	-0.137798	0.00024716				Ptbp3	-0.102455	0.953457
	Malat1	-0.145109	0.00024716				Rbbp8	0.0375303	0.953206
	Ybx3	-0.169137	0.00024716				Rpsa	0.0013959	0.953206
	Ankrd1	-0.416953	0.00024716				Fyn	-0.0901703	0.952694
	Abhd4	-0.148662	0.00024716				Homer1	-0.0435876	0.952171
	Scaper	-0.180938	0.00024716				Man2a1	-0.0671657	0.952171
	Plekhf1	0.339207	0.00024716				Zfand5	0.0292723	0.952171
	Ube2q2	-0.157269	0.00024716				Nabp1	-0.186249	0.951906
	Sh3pxd2b	-0.296821	0.00024716				Cnot6l	0.00159601	0.95109
	Usp32	-0.134588	0.00024716				Gapdh	0.0910625	0.95109
	Igf2bp1	-0.145742	0.00024716				Nktr	-0.0435641	0.95109
	Col4a5	0.238095	0.00024716				Ralgps2	-0.0725433	0.950247
	Trps1	-0.383526	0.00024716				Ephb4	0.0280112	0.949959
	Ptdss1	0.177182	0.00024716				Foxn3	-0.186668	0.949959
	Hspbap1	0.157453	0.00024716				Hnrnpul2	-0.0486836	0.949959
	Taok1	-0.136856	0.00024716				Klhdc1	-0.13688	0.949959
	Sh2b3	0.166975	0.00024716				Cers5	0.105755	0.949959
	Gm10039	0.215114	0.00024716				Tmco4	0.018749	0.949959
	Clpp	0.186208	0.00024716				Atxn10	-0.127596	0.949374
	Cks1b	0.161047	0.00024716				Safb2	0.150984	0.949374
	Sycp1	-0.180307	0.00024716				Dnaja4	0.188411	0.948775
	Stx1a	0.210877	0.00024716				Rasa1	-0.0747145	0.94847
	Gm12286	0.50896	0.00024716				Anks1	0.127555	0.947533
	Ggct	0.289187	0.00024716				Ercc6l2	-0.0919093	0.947533
	Nes	-0.185353	0.00024716				Eci1	0.232389	0.947533
	0	-0.154717	0.00024716				Stat5b	-0.0932098	0.947533
	Dhdds	0.157473	0.00024716				Kbtbd12	0.332991	0.946561
	Rpl14	0.136129	0.00024716				Galnt1	-0.0528198	0.946229
	Zfp143	-0.181302	0.00024716				Inppl1	-0.0606006	0.946229
	Polr1a	-0.128526	0.00024716				Clint1	0.0177442	0.945138
	Kifc3	0.384889	0.00024716				Gtf2a1	-0.0567444	0.944909
	Mgat4b	-0.168843	0.00024716				Gm15270	0.0117248	0.944858
	Stxbp4	-0.210955	0.00024716				Stt3b	-0.0138292	0.944858
	Ythdf1	-0.12869	0.00024716				Csnk1g3	-0.238415	0.944505
	Ccnl1	-0.145237	0.00024716				Mpv17l	-0.342742	0.944505
	Nanp	0.335682	0.00024716				Nap1l1	-0.00413756	0.944291
	Ott	-0.26092	0.00024716				Atg5	0.163846	0.943416
	Zim1	-0.314016	0.00024716				Cav3	-0.351796	0.943416
	Rbm17	0.158377	0.00024716				Gm9530	0.472439	0.943416
	Cipc	0.226897	0.00024716				Slc45a3	0.148632	0.943416
	Mrpl46	0.196096	0.00024716				Slc25a11	-0.0343688	0.941106
	Akt3	-0.168389	0.00024716				Ubtd1	0.050775	0.941106
	Pip5k1c	0.139127	0.00024716				Rnf38	0.00459489	0.941071
	Cyb5r3	0.169106	0.00024716				Erh	0.0985493	0.940621
	Phb	0.1294	0.00024716				Idua	0.292072	0.940294
	Man1c1	0.275081	0.00024716				Pphln1	0.0336216	0.940294
	Per2	0.217964	0.00024716				Crebzf	-0.191513	0.939879
	Exosc4	0.311764	0.00024716				Stox2	-0.00307212	0.939219
	Chek1	-0.208989	0.00024716				Bmpr1a	-0.0606073	0.938599
	Maged2	-0.158386	0.00024716				Kif1c	-0.09158	0.938599
	Hmgb2	0.144377	0.00024716				Ppp1r37	-0.0661088	0.938599
	Sdk1	-0.470348	0.00024716				Rabgap1	0.0243097	0.938599
	BC005624	0.177823	0.00024716				Rps23	0.198726	0.938599
	Atp5j2	0.152279	0.00024716				Calm2	0.109605	0.937536
	Slc24a3	-0.377801	0.00024716				1600012H06Rik	0.132473	0.937264
	Penk	-0.320049	0.00024716				Ppia	0.108779	0.93714
	Kif20b	-0.162712	0.00024716				Rad23b	-0.00889733	0.936806
	Pabpc1	0.137489	0.00024716				Mpped2	0.0975556	0.936435
	Psma5	0.141227	0.00024716				Mbd5	-0.13653	0.93587
	Ppp1r16b	-0.190458	0.00024716				Necap1	0.0066194	0.93587
	Paf1	0.131925	0.00024716				Mzb1	-0.275981	0.93587
	Ogdhl	-0.188473	0.00024716				Ncln	0.0229291	0.934905
	Tomm34	0.142296	0.00024716				Sgk3	-0.0481726	0.93472
	Phkb	-0.27623	0.00024716				Gas5	0.15297	0.934412
	Nme4	0.404723	0.00024716				Ptrhd1	0.101457	0.934412
	Rrp9	0.147885	0.00024716				Snrpb2	0.162403	0.934412
	Atrx	-0.140824	0.00024716				Suds3	-0.131896	0.934412
	Lypd6	0.420205	0.00024716				Kctd18	0.0548148	0.934112
	Rnf130	-0.159558	0.00024716				Aspscr1	-0.0485944	0.933911
	Tprn	0.204983	0.00024716				Mbd3	0.0363061	0.933911
	Map2k1	0.138094	0.00024716				Gskip	-0.0840576	0.932886
	Zfpm2	-0.234801	0.00024716				Ik	0.0389477	0.932886
	Anxa3	-0.200128	0.00024716				Ncl	-0.0483172	0.932886
	Gpr27	0.577698	0.00024716				Txndc9	0.0315569	0.932886
	Arid5b	-0.172935	0.00024716				Hes1	0.0539215	0.932624
	Rnf149	-0.179118	0.00024716				Prdm10	-0.131531	0.931828
	Trp53	0.132802	0.00024716				4930522O17Rik	-1.43038	0.931613
	Kpnb1	-0.114045	0.00024716				Tnks2	-0.122134	0.931287
	Supt4a	0.151729	0.00024716				Use1	-0.0635608	0.931287
	Pappa	-0.181664	0.00024716				Ctc1	-0.0598403	0.930737
	Crtc2	0.136923	0.00024716				Sema6c	-0.0440874	0.930737
	Pla1a	0.555868	0.00024716				Nt5e	-0.200604	0.929611
	Ace	0.164855	0.00024716				Srxn1	-0.0178947	0.929611
	Mrm2	-0.448328	0.00024716				Lrrc8d	-0.0862177	0.928917
	Col18a1	-0.13719	0.00024716				Nup85	0.123764	0.928107
	Cmpk2	-0.712357	0.00024716				Cep68	-0.0582832	0.92785
	Rassf8	-0.168061	0.00024716				Ywhaz	0.0197059	0.927649
	Cystm1	0.218855	0.00024716				Cfl1	0.119234	0.927488
	Ube2n	0.128092	0.00024716				Slc12a6	-0.106701	0.925999
	Rtn1	0.442635	0.00024716				Wasl	0.0242202	0.925999
	Stxbp1	0.179204	0.00024716				Zfp451	-0.123927	0.925999
	Aloxe3	0.647754	0.00024716				Dctn1	0.0219929	0.924712
	Hsd11b2	0.563648	0.00024716				Abtb1	0.137883	0.924051
	Fam212b	-0.362408	0.00024716				Fam210a	0.0619896	0.924051
	Fam184b	-0.506258	0.00024716				Phldb1	0.0977519	0.924051
	Chd1	-0.135066	0.00024716				Smim7	0.0337049	0.924051
	Rps12	0.132004	0.00024716				Fbxl3	0.00119043	0.923379
	Dkkl1	0.567152	0.00024716				Tnrc6a	-0.145016	0.922832
	Men1	0.143266	0.00024716				Acad9	0.0302219	0.921997
	Syt11	0.196769	0.00024716				Arhgap19	-0.0208543	0.921997
	Tepsin	0.201092	0.00024716				Sertad1	0.202244	0.921997
	Spata2	0.145321	0.00024716				Ociad1	-0.0522712	0.921145
	Gpx1	0.592224	0.00024716				Cdk2	-0.0529902	0.92106
	Rcc1	0.134016	0.00024716				Ormdl3	0.0260549	0.920566
	Gga3	0.157797	0.00024716				Dnmt3a	-0.107923	0.91908
	0	-0.545986	0.00024716				Ndufa4	0.141367	0.9187
	Tnks2	-0.122134	0.00024716				Abca13	-0.141343	0.917538
	Akap9	-0.145013	0.00024716				Arl4a	0.124038	0.917538
	Maz	-0.128177	0.00024716				Brd7	-0.0126751	0.917538
	Tmed4	0.199798	0.00024716				Cers6	-0.0300409	0.917538
	Polr2h	0.173688	0.00024716				Igf1r	-0.0116601	0.917538
	Cd93	-0.26494	0.00024716				Slc25a20	0.0576949	0.917538
	Emd	0.18096	0.00024716				Zfp672	-0.181706	0.917538
	Gm10020	0.132649	0.00024716				Rab11fip2	-0.111675	0.915936
	Wrap53	0.180679	0.00024716				Rps28	0.220237	0.915936
	Hsbp1	0.146678	0.00024716				Prpsap1	-0.0268885	0.915608
	Slc7a14	-0.489712	0.00024716				Tgif2	-0.0196843	0.915608
	Gcc2	-0.204821	0.00024716				Sdf4	0.0369393	0.915608
	Casc3	0.124973	0.00024716				Sox12	-0.242727	0.915608
	Gm7803	0.229449	0.00024716				Arcn1	-0.0209433	0.915111
	Rasd2	0.230538	0.00024716				Gm10575	-0.462672	0.915111
	Gm13232	0.345656	0.00024716				Rps10	0.149903	0.915111
	Srek1	-0.162989	0.00024716				Stx12	0.0417532	0.915111
	Mbnl1	-0.171965	0.00024716				Ube2o	0.00211191	0.914609
	Cdk2ap1	-0.164493	0.00024716				Mrps12	0.220474	0.91427
	Tppp3	-0.26804	0.00024716				Msl1	-0.0126867	0.913585
	Dcaf4	0.163089	0.00024716				Tmem62	0.0181236	0.913585
	Eif3i	0.123924	0.00024716				Sp4	0.0415998	0.912537
	Psma3	0.164772	0.00024716				Mospd3	0.181001	0.912537
	Zfp292	-0.157375	0.00024716				Pcsk7	0.0250988	0.911463
	Csrp1	0.146559	0.00024716				Ubald1	0.17301	0.911463
	Fstl3	0.325973	0.00024716				4931406C07Rik	-0.0442784	0.910733
	Hdgf	-0.114177	0.00024716				Skil	-0.0784556	0.910733
	Usp11	-0.179107	0.00024716				Nop53	-0.0642975	0.909802
	Pmvk	0.301524	0.00024716				Sqstm1	0.0850491	0.908208
	Pop5	0.180233	0.00024716				Rara	0.0534714	0.906891
	Trap1a	-0.231824	0.00024716				Chp1	0.122551	0.906891
	Tomm70a	-0.133793	0.00024716				Idh1	0.128478	0.906891
	Ccdc162	-0.388385	0.00024716				Nup188	-0.00800989	0.906891
	Aurkb	0.172651	0.00024716				Prkcsh	0.005694	0.906891
	Cyyr1	-0.608215	0.00024716				Rras2	-0.120927	0.906891
	Ndufs7	0.180799	0.00024716				Tmem185b	0.0182734	0.905363
	Uqcrq	0.178431	0.00024716				Foxm1	0.0623312	0.905141
	0	-0.334982	0.00024716				Gm4285	0.0524636	0.905141
	Foxr1	0.199021	0.00024716				Thap1	-0.0212603	0.905141
	Smarcad1	-0.176064	0.00024716				Alad	0.0256863	0.904843
	Smurf1	-0.140416	0.00024716				Iffo2	0.0676737	0.904422
	Cib1	0.176434	0.00024716				Pank2	-0.0101211	0.904422
	Snhg8	0.23317	0.00024716				Macf1	-0.0669256	0.904406
	AI597479	-0.24114	0.00024716				Pum2	-0.0360474	0.903785
	Sh3bgr	-0.374984	0.00024716				Ip6k2	-0.0455576	0.903138
	Hey2	0.629424	0.00024716				Scyl2	-0.0694877	0.903138
	Taf11	0.167701	0.00024716				Asah1	0.0360497	0.902703
	0	-0.560808	0.00024716				Tmed1	-0.0962679	0.902153
	Eif3a	-0.118562	0.00024716				Tpd52l2	0.184093	0.902153
	Sec23b	0.144885	0.00024716				Atxn2l	0.124361	0.902153
	Gcgr	0.697527	0.00024716				Klhdc2	0.0377401	0.900464
	Dync1h1	-0.12437	0.00024716				Rp9	0.225505	0.900464
	Hhip	0.299884	0.00024716				Tbp	0.122838	0.900464
	Cap1	0.113188	0.00024716				Anapc1	-0.0633401	0.899473
	Rps6-ps4	0.155639	0.00024716				Rnft1	0.127953	0.899473
	Tex261	0.191733	0.00024716				Tpbg	0.156108	0.899473
	Nkd2	0.355202	0.00024716				Btg3	-0.00425014	0.898717
	Grik5	-0.245771	0.00024716				Zbtb24	-0.0442184	0.89812
	Slx4ip	-0.347369	0.00024716				Lmx1b	0.218803	0.896907
	Rps16	0.118639	0.00024716				Mapre1	-0.0553299	0.896907
	Neil3	-0.362247	0.00024716				Usp1	0.10352	0.896907
	Marc2	0.192672	0.00024716				Ldb1	0.0526004	0.896164
	Gm2606	0.120581	0.00024716				8030423F21Rik	0.0115487	0.895663
	Rdh11	0.182684	0.00024716				Lamb1	-0.00758153	0.895663
	Arhgdig	-0.207364	0.00024716				Rcan1	-0.0791662	0.895303
	Cd83	0.459138	0.00024716				Tbc1d15	0.116695	0.895104
	Psmb2	0.124848	0.00024716				Slc35b3	0.0404049	0.894818
	0	0.194455	0.00024716				Med7	0.00985775	0.894647
	Alkbh1	-0.191662	0.00024716				Wwc2	-0.107393	0.894397
	Pnmt	0.792624	0.00024716				2900060B14Rik	0.0116605	0.893085
	0	-0.356949	0.00024716				Fam83h	0.171765	0.893085
	Top1mt	0.298499	0.00024716				Lekr1	-0.423102	0.893085
	Slc6a9	0.170152	0.00024716				Lrrfip1	-0.0641619	0.893085
	Slc22a5	0.211755	0.00024716				Rnd3	-0.1026	0.893085
	Loxl2	-0.198331	0.00024716				Snn	0.0613844	0.893085
	Grina	0.183761	0.00024716				Tubb6	-0.0586273	0.893085
	2900093K20Rik	0.617495	0.00024716				Etv6	-0.110827	0.891294
	Calr	0.109216	0.00024716				Son	-0.0762907	0.891066
	Zc3h3	0.166106	0.00024716				Adgrl2	-0.134531	0.890872
	Pcyt1b	-0.434528	0.00024716				Hnrnph1	0.0529126	0.890771
	Mum1l1	-0.136112	0.00024716				Pdgfb	-0.0332426	0.890376
	Abca6	-0.389087	0.00024716				Lrrfip2	-0.0915492	0.889817
	Mmp25	-0.757446	0.00024716				Fam13b	-0.0892524	0.889442
	Mdh2	0.125476	0.00024716				Arhgef7	0.0668139	0.889297
	Rspry1	0.166416	0.00024716				Casd1	-0.151265	0.888969
	Gprc5a	0.344936	0.00024716				Dcaf8	-0.0961893	0.888355
	Eif2ak3	0.16686	0.00024716				Nanp	0.335682	0.887525
	Esd	0.155586	0.00024716				Ugcg	-0.0208935	0.886789
	Sptbn5	-0.418804	0.00024716				Daam1	0.0214437	0.886343
	Srgap3	-0.25426	0.00024716				Pdcd5	0.232638	0.886343
	Ndufb11	0.171555	0.00024716				Tbc1d4	-0.253735	0.886343
	Igip	-0.311409	0.00024716				Zc3h14	0.0880699	0.886343
	Arsi	-0.562033	0.00024716				Atf7ip	-0.0684551	0.885541
	Adprhl2	0.210481	0.00024716				Atp2c1	-0.0292925	0.884523
	Cuta	0.186835	0.00024716				Brca1	0.087841	0.884523
	Kdm6a	-0.171438	0.00024716				Dock5	-0.0560418	0.884523
	Jakmip2	-0.297895	0.00024716				S100a16	0.159755	0.884523
	Irf5	0.276322	0.00024716				Srrm1	0.0274826	0.884523
	Elavl2	-0.201012	0.00024716				Fbxo11	-0.0526939	0.883676
	AC117588	0.288018	0.00024716				Btf3l4	-0.0620015	0.883486
	Myh9	-0.135803	0.00024716				Gm15569	-0.0699414	0.883486
	Jagn1	0.238244	0.00024716				Azin1	-0.108426	0.883186
	Rhox7b	0.49703	0.00024716				Eif4a2	-0.0627386	0.882961
	Hmgb1-ps2	0.153166	0.00024716				Ankrd44	-0.149483	0.882643
	Tlr3	-0.40338	0.00024716				Gatad1	0.0500128	0.882643
	Slc9a1	0.154944	0.00024716				Hyou1	0.0545162	0.882643
	Ampd1	-0.456602	0.00024716				Pnpla8	0.00596263	0.882643
	Dab2	-0.227482	0.00024716				Prkce	0.181213	0.882643
	Bri3	0.207523	0.00024716				Spag6	-0.571374	0.882643
	Fndc1	-0.517432	0.00024716				Spag6	0.596851	0.882643
	Kif21a	-0.188949	0.00024716				Wipi2	0.116334	0.882643
	Fam8a1	-0.164747	0.00024716				Wwp2	-0.0272443	0.881944
	Cacna1b	0.262167	0.00024716				Dbnl	-0.0462367	0.881355
	Lemd3	-0.147877	0.00024716				Gadd45a	-0.0681714	0.881355
	Gm6563	0.212682	0.00024716				Mrpl15	0.0603213	0.881355
	Fam208b	-0.134801	0.00024716				Tpp2	-0.0185384	0.881355
	Sptbn2	-0.195088	0.00024716				Dgcr2	-0.0202975	0.88016
	Zfp654	-0.179522	0.00024716				9530068E07Rik	-0.0386022	0.87941
	Gtf2i	-0.131642	0.00024716				Dido1	-0.161684	0.879237
	Axin2	-0.235982	0.00024716				Ascc3	0.0271026	0.879146
	Camta2	0.178408	0.00024716				Rpl11	0.149717	0.879146
	Sod3	0.375554	0.00024716				Ssbp3	0.023872	0.879146
	Usp34	-0.134243	0.00024716				Il6st	-0.131455	0.878694
	Gtpbp8	-0.271471	0.00024716				Smg1	0.0118957	0.878694
	Zfp106	-0.127406	0.00024716				Snord42b	0.444664	0.878694
	Trpm7	-0.136163	0.00024716				Gnpat	-0.172995	0.878321
	Phlda1	0.241673	0.00024716				Ttc39c	-0.136708	0.878321
	Myc	0.181149	0.00024716				Magohb	-0.0894927	0.878009
	0	0.582603	0.00024716				Mrpl46	0.196096	0.877516
	Dbn1	-0.155375	0.00024716				Neurl4	-0.0540441	0.877516
	Eif1ad	0.142836	0.00024716				Socs5	0.0297087	0.877516
	Ggn	-0.541409	0.00024716				Vipas39	-0.0273223	0.876852
	Rragd	-0.140024	0.00024716				Xpnpep3	-0.15458	0.876618
	Nabp1	-0.186249	0.00024716				Uba6	0.0557062	0.876425
	Ednra	0.225885	0.00024716				BC065397	0.0918658	0.874469
	Ndufb4	0.223516	0.00024716				Dmxl1	-0.027486	0.874469
	Jcad	-0.149764	0.00024716				Fbxo28	-0.107126	0.874469
	Rab3d	0.332498	0.00024716				Gpsm2	0.0222386	0.874469
	Gm6863	0.173561	0.00024716				Pkp4	-0.12785	0.874469
	Lrwd1	0.150105	0.00024716				Sox9	-0.0722725	0.874469
	Kmt2e	-0.160339	0.00024716				Tshz2	0.0230948	0.874469
	Usp49	-0.24874	0.00024716				Ttk	0.0674302	0.874469
	Plpp2	0.205046	0.00024716				Xpo4	-0.0313209	0.874469
	0	-0.443358	0.00024716				Pdia5	0.0771273	0.872765
	Lzts2	0.147638	0.00024716				Ubap2	0.0600054	0.872621
	Emc6	0.157521	0.00024716				Pcgf3	0.0100038	0.872495
	Hspa2	0.213731	0.00024716				Clasp1	-0.0254518	0.872244
	Zhx3	-0.180912	0.00024716				Wnk1	-0.0319413	0.871992
	Hspd1	-0.113137	0.00024716				Atp1a1	0.0194764	0.871676
	Slc18a2	-0.36618	0.00024716				Tjp2	-0.0406091	0.871676
	Gm2574	0.139311	0.00024716				AW046200	-0.314065	0.871267
	Nfib	-0.166254	0.00024716				Bloc1s6	-0.225668	0.870365
	Fbxo25	0.227707	0.00024716				Ptov1	-0.0459138	0.870232
	Cmtm7	0.333216	0.00024716				Ceacam16	-0.311621	0.869939
	Gcn1l1	-0.120785	0.00024716				Tanc1	-0.07926	0.869939
	Pla2g1b	0.538038	0.00024716				Hras	-0.124901	0.868755
	Cat	0.168314	0.00024716				Nudt3	-0.027381	0.868755
	Sap30	0.296089	0.00024716				Ddx10	0.0594141	0.868356
	Mapk12	-0.338703	0.00024716				Cd63	0.212606	0.86821
	Cenpb	-0.17713	0.00024716				Nfia	-0.128849	0.867896
	Adcy5	0.221577	0.00024716				Ado	-0.237125	0.866733
	Gcsh	0.161644	0.00024716				Cdh3	-0.0387172	0.866733
	Mrps18b	0.178649	0.00024716				Mir8102	0.0118876	0.866733
	U2surp	-0.130322	0.00024716				Rc3h2	-0.0292685	0.865983
	Nle1	0.232586	0.00024716				Dennd2a	0.0151158	0.865699
	Fam136a	0.180839	0.00024716				Slc24a3	-0.377801	0.865699
	Rpl17-ps3	0.173858	0.00024716				Nup133	0.0656909	0.86507
	Wee1	0.126048	0.00024716				Edc3	0.0400574	0.864648
	Ogfod2	0.269	0.00024716				B230354K17Rik	0.110419	0.864345
	Cks2	0.356846	0.00024716				Mkks	-0.00230548	0.864345
	Ctnnal1	-0.142481	0.00024716				Zfp800	-0.280505	0.864345
	Synpo	-0.244221	0.00024716				Dleu2	0.135402	0.864098
	Gm10284	0.264379	0.00024716				Gtf2i	-0.131642	0.863938
	Recql4	0.152106	0.00024716				Yrdc	0.0815436	0.863679
	Rpl36a	0.141288	0.00024716				Afg3l1	-0.0600186	0.862496
	Gm12033	0.114354	0.00024716				Champ1	-0.00076347	0.862496
	Zswim1	0.18394	0.00024716				Csnk2a1	-0.134351	0.862496
	Sod2	0.173646	0.00024716				F11r	-0.067893	0.862496
	Nxf3	-0.367133	0.00024716				Hdhd3	0.6158	0.862496
	Ankrd46	0.175564	0.00024716				Tra2b	0.0105107	0.862496
	Zfp644	-0.155152	0.00024716				Notch2	-0.0753401	0.862212
	40787	-0.126463	0.00024716				Tle3	0.106584	0.861043
	Sowahb	-0.234498	0.00024716				Pdlim7	0.0250868	0.861024
	Ddit3	0.213525	0.00024716				Pura	-0.0373812	0.860925
	Shmt1	0.139849	0.00024716				Lzts2	0.147638	0.860597
	6030408B16Rik	0.365859	0.00024716				Tab1	-0.156418	0.860597
	Plekhg4	0.248514	0.00024716				Srsf6	-0.0597323	0.859822
	Hilpda	0.284318	0.00024716				Brd1	-0.0696066	0.859402
	Gm2423	0.145413	0.00024716				1700017B05Rik	-0.0461724	0.859137
	Tpra1	0.26971	0.00024716				Ccdc171	0.348503	0.857981
	Taf5l	0.136152	0.00024716				Lmbr1l	0.177415	0.857981
	Scnm1	0.285045	0.00024716				Ppp1r13b	-0.0293669	0.857981
	Serpinf1	-0.191094	0.00024716				Ibtk	-0.0278638	0.857042
	Tmem263	-0.174077	0.00024716				Actn1	0.0284753	0.856636
	Ostf1	0.26393	0.00024716				Wdr36	-0.0807082	0.856636
	Naa15	-0.13125	0.00024716				Arfgap3	-0.0554099	0.856265
	Gm3739	0.489105	0.00024716				Synj2	-0.224904	0.85586
	Tbc1d23	-0.164077	0.00024716				Ccnt2	-0.0591504	0.85561
	Nipsnap3b	0.210891	0.00024716				Pgam5	0.0620008	0.85561
	Gm1673	0.282819	0.00024716				Gtpbp6	0.146623	0.855183
	Smagp	0.222964	0.00024716				Zfp24	-0.0940007	0.855052
	Ddx3y	-0.148802	0.00024716				Rpl5	0.136671	0.85457
	Rerg	0.20914	0.00024716				Ncoa7	-0.0958886	0.854149
	Frrs1	-0.583397	0.00024716				Pdcl	0.0165211	0.854149
	Retreg2	0.137503	0.00024716				Znrf1	-0.0222569	0.852443
	Plgrkt	0.295854	0.00024716				Bcl7b	-0.100325	0.851677
	0	0.475752	0.00024716				Hmga1b	0.272482	0.851477
	Wdr26	-0.118877	0.00024716				Slc6a9	0.170152	0.851477
	Zfp869	-0.20375	0.00024716				Cbr4	-0.0064532	0.851137
	Edn1	-0.165246	0.00024716				Map3k20	-0.191752	0.850622
	Cfp	-0.261811	0.00024716				Peli2	-0.111405	0.850622
	Rpl15	0.111917	0.00024716				Txnl1	0.0560056	0.848536
	Snrnp48	0.144146	0.00024716				Ano4	-0.187833	0.847997
	Pak6	-0.402516	0.00024716				Ccng2	0.0305375	0.847997
	Rp9	0.225505	0.00024716				Cct4	-0.0437115	0.847997
	Mtmr4	0.15133	0.00024716				Ddit3	0.213525	0.847997
	Nudcd3	-0.137157	0.00024716				Mex3c	-0.0908388	0.847997
	0	-0.229856	0.00024716				Zfyve9	0.0162197	0.847997
	Zfp148	-0.142932	0.00024716				Zfp36l1	0.162242	0.846344
	Tnfaip3	-0.202754	0.00024716				Magi1	0.0253821	0.845581
	Col20a1	-0.372812	0.00024716				Magi1	-0.03073	0.845581
	Fam110a	0.294871	0.00024716				Otud5	0.1138	0.84549
	Acot1	0.431774	0.00024716				Appbp2	-0.0118031	0.845277
	Msantd4	-0.189546	0.00024716				Rnf220	0.0388898	0.845277
	Cox11	0.247536	0.00024716				Pafah1b2	-0.0334442	0.845025
	Bik	0.329223	0.00024716				Raver2	-0.00578662	0.844349
	Pds5a	-0.141567	0.00024716				Srsf9	-0.0779401	0.844349
	Rab15	0.668967	0.00024716				Sh3pxd2b	-0.296821	0.843881
	Rhoq	-0.22078	0.00024716				Topbp1	-0.0517795	0.843881
	Nit2	0.191979	0.00024716				Bcl2l1	0.061221	0.843598
	Gm5786	0.393197	0.00024716				Fbxl12	0.153165	0.843275
	Pla2g6	0.212089	0.00024716				Ahctf1	-0.124646	0.842479
	Klf11	0.1428	0.00024716				Lnpep	-0.166902	0.842459
	Dxo	0.153205	0.00024716				Tcf3	0.0690075	0.842459
	Scarb1	0.13111	0.00024716				Aftph	0.00406292	0.841935
	Amt	-0.414457	0.00024716				Pfdn2	0.0514232	0.841302
	Ipmk	0.163984	0.00024716				Tamm41	0.119228	0.841302
	Atg5	0.163846	0.00024716				Btf3	-0.00779129	0.84101
	Eif2b2	0.150045	0.00024716				Riok3	0.0376813	0.840801
	S1pr1	-0.192286	0.00024716				Stmn1	0.0359205	0.840801
	Plagl2	0.156818	0.00024716				Tm2d1	0.105804	0.840801
	Dppa4	-0.244069	0.00024716				Hmgn2	0.0681202	0.840522
	Sec61g	0.176018	0.00024716				Limd2	-0.107617	0.840522
	Col4a4	0.314531	0.00024716				Letm2	-0.0349344	0.83996
	Gm6565	-0.261228	0.00024716				Igsf3	0.105476	0.839645
	Akirin2	-0.14506	0.00024716				Tmf1	-0.0640658	0.839535
	Inpp4a	-0.184375	0.00024716				Spred1	-0.141547	0.838719
	Fgfr1	0.146952	0.00024716				Zhx1	-0.0535152	0.838249
	Fam46c	0.189082	0.00024716				Ttll4	-0.0920041	0.837729
	Tln1	-0.132941	0.00024716				Rangap1	-0.019821	0.837357
	Ccrl2	0.690113	0.00024716				Fkbp1a	0.00271541	0.836501
	Gab2	-0.197887	0.00024716				Hcfc2	-0.0652771	0.836501
	Gstm1	-0.15248	0.00024716				Midn	0.0483223	0.836501
	Tnfaip6	0.276198	0.00024716				Pank3	-0.0277682	0.836501
	Prickle1	-0.187015	0.00024716				Gadd45b	-0.140047	0.836495
	Ccna2	0.153723	0.00024716				Utp20	-0.057514	0.835369
	Sbno2	0.14194	0.00024716				Inpp1	0.172682	0.83399
	Nrbp1	0.12435	0.00024716				Map3k1	-0.255024	0.83399
	Eif4g1	-0.107754	0.00024716				Sap18b	0.203833	0.83399
	Cdon	-0.181929	0.00024716				Drg1	-0.0283944	0.833539
	Fbxo40	-0.387273	0.00024716				Eri1	-0.0226428	0.83289
	Psme1	0.133335	0.00024716				Klf9	0.0324747	0.832566
	Map2	-0.180175	0.00024716				Ehmt2	-0.0380242	0.832273
	Plppr4	-0.184218	0.00024716				Sin3a	0.0806768	0.832273
	Pex16	0.205715	0.00024716				AU040320	-0.150916	0.831877
	Mycbp2	-0.126736	0.00024716				Mex3b	0.0948728	0.830906
	Actn2	0.228481	0.00024716				Ano6	-0.0948152	0.830365
	Ndrg1	0.176111	0.00024716				Cachd1	0.0751468	0.830075
	Pnpla1	-0.578781	0.00024716				Dnajb12	0.10298	0.830075
	Dmrt2	0.249221	0.00024716				Eml1	-0.122581	0.830075
	Map4k2	0.140395	0.00024716				Mxi1	0.0221509	0.830075
	Tbx1	0.638203	0.00024716				Tubb4b	0.0853479	0.830075
	Fkbp6	0.117239	0.00024716				Sertad4	-0.138275	0.830075
	Pbxip1	-0.199037	0.00024716				Fut8	0.0939085	0.827819
	0	0.243488	0.00024716				Epc2	-0.092154	0.827163
	Rnf152	-0.527834	0.00024716				Rsrc2	-0.0672424	0.826464
	Adamts1	-0.132385	0.00024716				Ctdsp2	-0.0169235	0.825971
	Dctn3	0.211221	0.00024716				Ube2g1	-0.0663905	0.825971
	Triobp	0.147431	0.00024716				Igf2r	-0.155948	0.824913
	0	0.180158	0.00024716				Smg7	-0.0138514	0.824428
	Ttr	7.14018	0.00024716				Dennd5b	0.109421	0.823122
	Tctex1d2	0.350468	0.00024716				Mllt1	-0.0402955	0.823122
	Sycp3	0.168045	0.00024716				Mphosph8	0.00063167	0.823122
	Snrpd1	0.15569	0.00024716				Stt3a	0.0878516	0.823122
	Nedd9	-0.155589	0.00024716				Sec24b	-0.0962855	0.822213
	Tmem41a	0.285483	0.00024716				Brms1l	-0.081324	0.822002
	Frmd4a	-0.194955	0.00024716				Tab2	-0.124606	0.822002
	Gpx7	-0.328626	0.00024716				Ddhd1	-0.0129944	0.821663
	Isca1	0.15395	0.00024716				Mgat1	0.046557	0.821663
	Tubg2	-0.380044	0.00024716				B4galt4	0.192251	0.82103
	Mitf	0.486086	0.00024716				Glud1	0.0308536	0.82103
	Prpf39	-0.147896	0.00024716				Vdac2	0.0654734	0.82103
	Hax1	0.141408	0.00024716				Slc7a1	0.0156296	0.820451
	Fbln5	0.230786	0.00024716				Tcp11l1	-0.0831671	0.820451
	Tnk2	-0.126664	0.00024716				Nr4a1	0.183621	0.820277
	Fbxl19	-0.128431	0.00024716				Anxa2	-0.0670385	0.820179
	Lax1	-0.472564	0.00024716				Tspan9	-0.04726	0.820048
	Cadps	-0.439891	0.00024716				Arl6ip5	0.12075	0.819428
	Zfp987	-0.464188	0.00024716				Fbxo34	0.0352175	0.819428
	Klf5	0.170059	0.00024716				Smco4	0.0289666	0.819428
	Tes	0.180121	0.00024716				Tjap1	0.111654	0.818162
	Plxna3	-0.215223	0.00024716				Cep41	-0.15015	0.817623
	Snap23	-0.147545	0.00024716				Meaf6	-0.0205323	0.817136
	Spry2	0.190591	0.00024716				Mir1938	1.40415	0.817136
	Pdlim2	-0.534487	0.00024716				Nefl	-0.20229	0.817136
	Ak7	-0.390625	0.00024716				Hdac2	0.0841716	0.816554
	Napa	0.134146	0.00024716				Cavin1	-0.0562793	0.816288
	Arhgef12	-0.119129	0.00024716				Fbxo15	0.0679551	0.816288
	4930447C04Rik	-0.249855	0.00024716				Gm17746	-0.572121	0.816288
	Plod1	0.162296	0.00024716				Kazald1	-0.181478	0.816288
	Adrm1	0.113005	0.00024716				Elf1	-0.0226166	0.815575
	Dnah7b	-0.467389	0.00024716				Opn4	0.597182	0.815575
	Fhl1	-0.14382	0.00024716				Phf23	0.0661301	0.815575
	Zfat	-0.202566	0.00024716				Rif1	-0.0957129	0.815575
	Fads2	0.122612	0.00024716				Smarcc2	-0.135414	0.815575
	Kpna6	-0.132021	0.00024716				Rictor	0.0113118	0.81516
	Snapc3	0.165219	0.00024716				Raly	-0.0423952	0.814785
	Setd5	-0.109016	0.00024716				Hnrnpu	-0.00977538	0.814444
	Tacc1	-0.141772	0.00024716				Set	-0.0620874	0.814444
	0	-0.489699	0.00024716				Adal	-0.139164	0.812914
	Mrps5	0.142376	0.00024716				Dhx38	0.0212465	0.812914
	Plpp1	0.205634	0.00024716				Dok7	-0.155737	0.812914
	Tprgl	0.14867	0.00024716				Plk2	0.143619	0.812914
	Mrps33	0.258508	0.00024716				Zfp809	0.172995	0.812373
	Osbpl1a	-0.193874	0.00024716				Prr5l	0.788292	0.812373
	Zfp451	-0.123927	0.00024716				Ddx5	-0.0348334	0.811928
	Srgap2	-0.163771	0.00024716				Lrch1	-0.0708346	0.811928
	Zfp317	-0.183274	0.00024716				Pwwp2a	-0.103236	0.811928
	Lingo1	0.590723	0.00024716				Trim41	0.0503231	0.811928
	Acap3	0.141471	0.00024716				Banp	0.0700053	0.811555
	Zscan12	0.296729	0.00024716				Cbx3	0.0202462	0.811555
	Lsm5	0.269036	0.00024716				Efs	-0.0580065	0.811555
	Mrps12	0.220474	0.00024716				Marveld2	0.0274926	0.811555
	Gale	0.237948	0.00024716				Togaram1	-0.0447892	0.811555
	Mrpl55	0.271264	0.00024716				Cnn3	0.00295572	0.811238
	Gm11518	0.178788	0.00024716				Pop1	0.0731939	0.811238
	Gmnn	0.195897	0.00024716				Srsf3	-0.0170543	0.811238
	Gata1	-0.453092	0.00024716				Eif4g1	-0.107754	0.810966
	Drosha	-0.132987	0.00024716				Usp8	-0.0710976	0.810966
	Mad2l2	0.237505	0.00024716				Tuba1b	-0.0304137	0.810852
	Fam111a	-0.329373	0.00024716				Rps6ka1	0.0866952	0.810339
	Otud5	0.1138	0.00024716				Cnih1	-0.0100844	0.807355
	Gm3756	0.354443	0.00024716				Cox7a2l	0.0446197	0.807355
	Csnk2a1	-0.134351	0.00024716				Ddit4	0.0886637	0.807355
	Kdm5c	-0.134628	0.00024716				Eif2ak3	0.16686	0.807355
	BC029722	0.237356	0.00024716				Esrra	0.0838707	0.807355
	Ccdc92	0.171954	0.00024716				Grk6	0.0437887	0.807355
	Ccdc85c	-0.196384	0.00024716				Ice2	-0.143552	0.807355
	Rnf135	-0.422299	0.00024716				Irak1bp1	0.14919	0.807355
	Ak3	-0.204094	0.00024716				Ncapg2	0.0257753	0.807355
	Abcc10	0.240697	0.00024716				Pmf1	0.00700939	0.807355
	Arhgef33	-0.50126	0.00024716				Rnf130	-0.159558	0.807355
	Ppid	-0.144421	0.00024716				Rps6	0.0800114	0.807355
	Vit	-0.48774	0.00024716				Scfd2	0.0546273	0.807355
	Gstt1	0.44614	0.00024716				Slc25a46	0.00747815	0.807355
	Snrpb2	0.162403	0.00024716				Zer1	-0.0805618	0.807355
	Rpl17	0.117596	0.00024716				Ufc1	0.116235	0.804744
	Tex14	-0.142248	0.00024716				Rbms1	0.0465221	0.804628
	Hsd17b12	0.125763	0.00024716				Zc3h6	-0.331663	0.804276
	Gm11405	0.651858	0.00024716				Rnf141	-0.0509333	0.803603
	8030411F24Rik	-0.315556	0.00024716				C030034I22Rik	0.0112983	0.803308
	Pitpnb	0.137534	0.00024716				Tbc1d9b	-0.0430071	0.802963
	Gm9923	-0.373099	0.00024716				Numb	-0.0865944	0.802554
	Traf3ip1	0.219909	0.00024716				Stk38	-0.0227366	0.802554
	Zbtb4	-0.312215	0.00024716				Tmem202	0.817886	0.802554
	Cdc73	-0.138153	0.00024716				Ccne2	0.024618	0.801454
	Zfyve19	0.227363	0.00024716				Hus1	0.101578	0.801454
	Ppih	0.158789	0.00024716				Srrt	-0.0201701	0.801454
	Manf	0.138858	0.00024716				Mib1	-0.0519509	0.801096
	Nisch	-0.109144	0.00024716				Prr12	-0.0744815	0.800691
	Gm364	-0.213105	0.00024716				Tnrc6c	-0.0523101	0.800691
	Tgif1	0.151653	0.00024716				Gpsm1	0.098895	0.800691
	Sem1	0.137481	0.00024716				Prrc2b	0.0177692	0.800683
	Gm44115	0.432568	0.00024716				Gabpb2	-0.315255	0.800391
	Prss23	-0.214639	0.00024716				4930578M01Rik	0.148763	0.799701
	Rfx1	0.149538	0.00024716				Ncoa2	-0.0429459	0.799701
	Gm10123	0.138425	0.00024716				Alkbh5	0.0402993	0.799087
	Hcfc1r1	0.210067	0.00024716				Sod1	0.135522	0.799087
	Plaur	0.253524	0.00024716				Strbp	-0.00925695	0.799087
	Cmas	-0.149259	0.00024716				4930568E12Rik	-1.43311	0.798366
	Cd1d1	-0.480153	0.00024716				Fzd3	0.0556739	0.798366
	Adgrl2	-0.134531	0.00024716				Bach1	0.0512519	0.797183
	Spop	-0.133766	0.00024716				Fbxl20	-0.0212732	0.797183
	Cenpp	0.30233	0.00024716				1600010M07Rik	0.0102953	0.796858
	Slco3a1	-0.235274	0.00024716				Acbd3	0.0632093	0.796467
	Zfp385a	-0.206201	0.00024716				Clk3	0.0552098	0.796467
	Gmfb	-0.130187	0.00024716				Hnrnpa1	0.026689	0.796467
	Tmem91	-0.553553	0.00024716				Klf13	0.0316421	0.796467
	0	-0.450065	0.00024716				Ptpn3	-0.156345	0.796467
	Zfp37	0.28259	0.00024716				Tmpo	-0.0378226	0.795642
	Snai3	0.434447	0.00024716				Tram1	0.011297	0.79518
	Dnajc9	0.152605	0.00024716				Odf2	0.0246293	0.794681
	Gm11942	0.451375	0.00024716				Hivep1	-0.116942	0.794668
	Fbxo47	0.443811	0.00024716				Sdcbp	0.057951	0.793948
	Ahctf1	-0.124646	0.00024716				Atad2b	-0.126264	0.793549
	Bmt2	-0.170289	0.00024716				Cmip	0.0627713	0.793549
	Rex1bd	0.212996	0.00024716				Rab31	-0.0514612	0.793549
	0	-0.394968	0.00024716				Ubxn4	-0.0854697	0.792767
	Tbc1d31	-0.169913	0.00024716				Aggf1	0.0436938	0.792195
	Pip4k2b	0.126082	0.00024716				Tmem183a	-0.0114531	0.791413
	Tcp11l2	0.228127	0.00024716				Arpc2	0.0793052	0.790772
	Tep1	-0.252804	0.00024716				Uri1	-0.083335	0.790547
	Tab2	-0.124606	0.00024716				Tmed10	-0.0677142	0.790077
	Myo1f	-0.559409	0.00024716				Cab39	-0.100438	0.789782
	Ikzf4	-0.480038	0.00024716				Zfp622	0.0454553	0.789782
	Ppp1r9a	-0.17272	0.00024716				Acin1	-0.0301476	0.78921
	Ankrd54	0.169969	0.00024716				Cbfa2t3	-0.14228	0.788496
	Fzd9	0.439432	0.00024716				Ccdc6	-0.0886169	0.788496
	Adamts19	-0.379639	0.00024716				Prickle1	-0.187015	0.788417
	Pla2g7	-0.177625	0.00024716				Ddx1	-0.0362645	0.787696
	Upf2	-0.120142	0.00024716				Dusp6	-0.0725066	0.787557
	N4bp2l2	0.152586	0.00024716				Gid4	-0.0201198	0.787455
	0	-0.35443	0.00024716				Extl3	-0.0639438	0.787271
	Zfp276	0.249228	0.00024716				Gphn	0.115284	0.787271
	Nup62	0.110841	0.00024716				Wdr48	-0.072833	0.787271
	Aifm3	-0.179319	0.00024716				Zbtb18	0.00869124	0.787037
	Shtn1	-0.236616	0.00024716				Phip	-0.143105	0.787006
	Isg20	-0.41716	0.00024716				Ptp4a2	-0.0873751	0.787006
	Tbc1d22b	0.159574	0.00024716				Arhgap10	-0.0507723	0.786596
	Npc1l1	-0.37634	0.00024716				Casp2	0.0108144	0.785875
	Gm7967	0.337259	0.00024716				Mnt	0.114324	0.785875
	Mapre2	0.173009	0.00024716				Rce1	0.0763137	0.785261
	Sppl2a	-0.159584	0.00024716				Trmt6	-0.0673328	0.785261
	Hdac5	0.1255	0.00024716				Gba2	-0.0909266	0.784271
	Desi2	0.146946	0.00024716				Hsp90ab1	-0.0190306	0.784271
	Eva1b	0.185336	0.00024716				Nagk	-0.0189507	0.784271
	Aldh1l1	0.473007	0.00024716				Nup50	0.0496204	0.784271
	Dazap2	0.124925	0.00024716				Stag1	-0.0910802	0.784271
	0	-0.610357	0.00024716				Ing3	-0.0106408	0.783682
	Stk40	0.112518	0.00024716				Fmc1	0.395982	0.782409
	Kpna2	0.116405	0.00024716				Ghitm	0.00995138	0.782409
	Zfp26	-0.159185	0.00024716				Secisbp2l	-0.0743296	0.78182
	Meox1	0.559215	0.00024716				Filip1l	-0.253294	0.781468
	Crybg3	0.219394	0.00024716				Atl2	-0.112506	0.78136
	Atp1a3	1.54746	0.00024716				Ankib1	-0.108413	0.780687
	Fzd4	-0.28916	0.00024716				Crtc3	0.0388161	0.780687
	Ppia	0.108779	0.00024716				Rcbtb1	-0.0712298	0.780687
	Dstn	0.10394	0.00024716				Prkci	-0.0428943	0.78066
	Eif3d	0.117216	0.00024716				Blzf1	0.0204845	0.77961
	Atp11b	-0.115291	0.00024716				Paip2	0.0191346	0.77961
	Calm2	0.109605	0.00024716				Snhg6	0.00645638	0.779231
	Snap91	-0.459508	0.00024716				Ncoa4	-0.0541555	0.778973
	Ppp1r12a	-0.111392	0.00024716				Atp13a1	0.0725336	0.777608
	Nell2	-0.243119	0.00024716				Btg1	0.268673	0.777608
	Kcng3	0.380415	0.00024716				Efr3a	-0.0881014	0.777608
	Arf1	0.101783	0.00024716				Malat1	-0.145109	0.777608
	0	-0.62902	0.00024716				Mta2	-0.0846567	0.777608
	Itga2b	-0.310159	0.00024716				Rybp	0.0519986	0.777608
	Magi3	-0.12652	0.00024716				Tfg	0.206853	0.777608
	Gm12366	0.149638	0.00024716				Zfp36l2	0.164827	0.777608
	Gm20005	-0.48828	0.00024716				Dusp16	-0.100014	0.776225
	Spred1	-0.141547	0.00024716				Armc8	0.123717	0.775568
	Qk	-0.115923	0.00024716				Sp2	0.0185854	0.775568
	Mpv17l2	0.227456	0.00024716				Pank1	-0.133035	0.774933
	Lsm3	0.149778	0.00024716				Piezo1	0.0483345	0.774933
	Atp5g1	0.133126	0.00024716				Eif2s3x	-0.0478177	0.77444
	Srp54	-0.146043	0.00024716				Nr5a1	-0.165107	0.77444
	Ruvbl1	0.127646	0.00024716				Patz1	-0.0279788	0.77444
	Dpy19l4	-0.177831	0.00024716				Rtkn2	-0.149943	0.77444
	Atp5g3	0.11445	0.00024716				Xpc	0.0146858	0.77444
	Pkm	-0.10376	0.00024716				Ube2i	0.0254326	0.773724
	Egr4	0.137851	0.00024716				Zfp386	-0.14277	0.773724
	Gpr157	-0.304624	0.00024716				Trit1	0.0138285	0.773229
	Tmem164	-0.136066	0.00024716				Tob1	0.0443428	0.77259
	Gm7729	-0.912234	0.00024716				Nanos3	0.15072	0.772564
	Suclg2	-0.166037	0.00024716				Chmp4b	0.147997	0.772048
	Ptms	0.147588	0.00024716				Unkl	0.0239919	0.772048
	Nf1	-0.127648	0.00024716				Adipor1	0.0347122	0.772048
	Alpl	0.172247	0.00024716				Dzip1l	-0.261164	0.772048
	Cltc	-0.104068	0.00024716				Gnl2	-0.0525109	0.772048
	Rtl6	-0.361765	0.00024716				Tmem39b	0.109834	0.772048
	Il6st	-0.131455	0.00024716				Ube2b	0.0662413	0.772048
	0610012G03Rik	0.217307	0.00024716				Yif1b	0.111521	0.771731
	Ap1ar	0.145105	0.00024716				Irf3	-0.00334213	0.771731
	Gm7399	0.630122	0.00024716				Kpna1	0.0138697	0.771731
	Guk1	0.182421	0.00024716				Lrp6	0.0179208	0.771376
	Tmc8	-0.317364	0.00024716				Ankrd40	0.0217186	0.770913
	Camta1	0.158002	0.00024716				Kdm6b	0.059362	0.770791
	Adgra3	-0.131783	0.00024716				Slc16a6	-0.136564	0.770518
	Gas6	0.141186	0.00024716				Axin2	-0.235982	0.770518
	Jrk	0.294942	0.00024716				Zcchc7	-0.0244147	0.76988
	Ptdss2	0.166555	0.00024716				1700007L15Rik	0.218499	0.769702
	Ankrd37	0.433205	0.00024716				Psme3	0.0354295	0.769387
	Lgals3	0.294623	0.00024716				Sertad2	-0.0236646	0.769311
	4930579G24Rik	0.265715	0.00024716				Fxr2	-0.0399108	0.768674
	Tlk2	-0.114742	0.00024716				U2af1	0.013966	0.768674
	Gm48529	-0.463006	0.00024716				Plod3	0.0448659	0.76833
	Asf1a	0.184565	0.00024716				Pik3r3	-0.075405	0.768184
	Gm12372	0.445374	0.00024716				Kctd20	0.0356331	0.768184
	Qdpr	0.169003	0.00024716				N4bp2	-0.0872853	0.767827
	Rps11	0.120799	0.00024716				Rbx1	0.00731462	0.767827
	Anp32b	0.11315	0.00024716				Ints3	-0.0260601	0.767339
	Tnrc18	-0.12854	0.00024716				Zzz3	-0.0644817	0.767023
	Slc25a5	0.134978	0.00024716				Cdpf1	0.199119	0.765535
	Myef2	-0.12271	0.00024716				Lpxn	-0.159418	0.765535
	D030028A08Rik	0.435732	0.00024716				Mff	0.0566897	0.765535
	AC154806	-0.51183	0.00024716				Nck1	-0.0165939	0.765535
	Galnt7	-0.188902	0.00024716				Nsun3	-0.150646	0.765535
	1500011B03Rik	0.156995	0.00024716				Plxna1	-0.0359476	0.765535
	Gm14419	0.424239	0.00024716				Snrpe	0.191172	0.765535
	Pcdh12	-0.392666	0.00024716				Usp37	-0.0510889	0.765535
	Pdlim1	0.185013	0.00024716				Vamp3	0.0510285	0.765535
	Invs	-0.315876	0.00024716				Gmfb	-0.130187	0.764512
	Ndufa4	0.141367	0.00024716				Cltc	-0.104068	0.764187
	Zfp963	-0.644432	0.00024716				Rnf2	0.0207115	0.764187
	Atp5c1	0.125977	0.00024716				Mtbp	-0.0262064	0.7633
	Cxcl10	0.601827	0.00024716				Sptlc2	0.0328369	0.762671
	Sh3yl1	0.252497	0.00024716				37469	-0.0712873	0.76184
	Wdr13	-0.196815	0.00024716				Psma3	0.164772	0.761213
	Ldlr	0.118597	0.00024716				Bend4	-0.0678886	0.760812
	Tcf7l1	0.204527	0.00024716				Osgin2	0.0691203	0.760812
	Timm10	0.249159	0.00024716				Cct2	0.0319434	0.760534
	Gm13341	0.348953	0.00024716				Fam168b	-0.0830561	0.760534
	Etv1	0.296174	0.00024716				Sppl3	-0.00300182	0.76033
	Mavs	0.21294	0.00024716				Golph3	-0.0313829	0.759866
	Morc4	0.234061	0.00024716				Chchd1	-0.0833728	0.758992
	0	0.323887	0.00024716				Eif3d	0.117216	0.758992
	Cdk13	-0.112176	0.00024716				Pvt1	0.199989	0.758992
	Ptma	0.104352	0.00024716				Wipf3	-0.047998	0.758992
	Dcp1a	-0.139371	0.00024716				Cdca4	0.0972962	0.758027
	Gp1ba	-0.58557	0.00024716				Psip1	-0.0122589	0.758027
	Ccdc191	0.244449	0.00024716				Luc7l	0.00693266	0.75743
	Cd24a	0.201373	0.00024716				Snrpa1	0.00662764	0.75743
	Cyp2c55	-0.628967	0.00024716				Zfp664	0.00256228	0.757143
	Dpysl3	-0.162831	0.00024716				Gdi2	-0.0724989	0.757143
	Trappc3	0.138106	0.00024716				Rabgap1l	-0.00588288	0.757143
	Derl3	0.29521	0.00024716				Herpud2	-0.0740091	0.756729
	5031439G07Rik	0.144266	0.00024716				Mfn2	0.0733575	0.756729
	Sdk2	-0.260795	0.00024716				Nacc1	-0.0197086	0.756331
	Dars	-0.144364	0.00024716				Smim15	-0.0879545	0.756074
	Akr1b3	0.102739	0.00024716				2310057M21Rik	0.0676886	0.755763
	Gm4332	0.246896	0.00024716				Smim14	0.0727062	0.755763
	Gm14296	0.360265	0.00024716				Tdrd1	-0.105001	0.755462
	Trp53inp1	0.134527	0.00024716				Lasp1	-0.094955	0.755391
	Ufsp1	0.445843	0.00024716				Ajuba	-0.0517281	0.754888
	Gm8292	0.337082	0.00024716				Acox1	0.0690047	0.754888
	Ift122	-0.172052	0.00024716				Magi2	0.281805	0.754888
	Mfap1b	-0.175822	0.00024716				Cldn12	-0.00065226	0.75409
	Mthfs	0.608685	0.00024716				Pogz	-0.0005962	0.75409
	Galnt2	-0.161307	0.00024716				Mir34a	-3.01373	0.753839
	Med13	-0.117452	0.00024716				Zcchc3	-0.0318512	0.753839
	0	0.46469	0.00024716				9130019P16Rik	-0.336462	0.75336
	C1ql2	0.527414	0.00024716				Rbm39	-0.0679958	0.75336
	Tagap	0.219444	0.00024716				Rnf4	-0.0341004	0.75336
	Cct6a	-0.109539	0.00024716				Zfp335	-0.0514661	0.75336
	Kdelc1	0.240979	0.00024716				Etv3	-0.0678577	0.75269
	0	-0.194725	0.00024716				Tmem131	-0.00953253	0.75269
	Zfp236	-0.148535	0.00024716				Napepld	-0.0361819	0.752072
	Pgk1	0.143438	0.00024716				Kcnn2	0.146262	0.752072
	Hsd11b1	0.457968	0.00024716				Zmym2	0.0425534	0.752072
	Armt1	-0.228737	0.00024716				Hjurp	0.00465975	0.751612
	Fnbp1l	-0.108471	0.00024716				Rnf146	0.0892512	0.751502
	4921531C22Rik	0.5163	0.00024716				Dlgap4	-0.0379854	0.751321
	Rpl36a-ps2	0.253319	0.00024716				Fign	-0.128604	0.751321
	Myom1	-0.23991	0.00024716				Qrich1	0.0339178	0.751321
	Gm10231	0.203433	0.00024716				Mllt6	-0.100826	0.75125
	Lipg	0.280524	0.00024716				Cflar	-0.173162	0.750972
	Avpi1	0.298119	0.00024716				Pcgf5	0.184844	0.750384
	Vps54	-0.140651	0.00024716				Cdkn2aip	0.0771852	0.750022
	Gmppb	0.226733	0.00024716				Scamp1	-0.019086	0.750022
	2500004C02Rik	-0.390669	0.00024716				Sema6d	0.0942353	0.750022
	Tbl1x	-0.115058	0.00024716				Txndc16	0.00195489	0.750022
	Afdn	-0.128639	0.00024716				Lmbrd1	0.0643699	0.747813
	Psph	0.165825	0.00024716				Rgs12	-0.0437509	0.747813
	Gprc5c	-0.223411	0.00024716				Hadhb	0.0255879	0.747516
	0	-0.280209	0.00024716				Morc3	0.0338011	0.747234
	Pidd1	0.195559	0.00024716				Dmtf1	-0.0490139	0.745427
	Pdgfra	0.178708	0.00024716				Cdc42bpa	-0.141011	0.745071
	Thrb	0.579287	0.00024716				Hnrnpul1	0.0675419	0.744374
	Radil	0.159957	0.00024716				Hipk2	0.0477255	0.744124
	Scmh1	-0.145835	0.00024716				Zfp507	-0.180134	0.743902
	Cerk	-0.155767	0.00024716				Gtf3c1	0.0193768	0.74366
	Orai1	0.207139	0.00024716				Tsc22d2	-0.00204555	0.743225
	Rdh10	0.184056	0.00024716				Bptf	-0.210003	0.742842
	Wbp1	0.205255	0.00024716				Chuk	-0.0399141	0.742842
	Tbc1d8b	-0.243877	0.00024716				Ezh2	0.0119935	0.742842
	Gas5	0.15297	0.00024716				Furin	-0.0257183	0.742842
	Hdhd3	0.6158	0.00024716				Ptgr2	-0.118274	0.742842
	0	0.483663	0.00024716				Zfp146	-0.0119322	0.742349
	Cpsf2	-0.136235	0.00024716				Usp12	-0.079894	0.741932
	Olfml2b	-0.15661	0.00024716				Mob4	-0.0340787	0.741467
	Cmc2	0.296045	0.00024716				Ogfr	-0.137821	0.741467
	Gng3	-0.498537	0.00024716				Hectd1	-0.0836749	0.741266
	Rbfox2	-0.105535	0.00024716				Rnf111	0.0633254	0.741266
	Bhlhb9	-0.190833	0.00024716				Slc4a4	0.0329295	0.741266
	2410006H16Rik	0.180754	0.00024716				Zfand3	0.0336473	0.741082
	0	0.243111	0.00024716				Ptpn12	0.0118672	0.740613
	Zeb2	-0.143079	0.00024716				Trpm7	-0.136163	0.74048
	Synj1	0.173856	0.00024716				Akt1s1	-0.0642242	0.736966
	Ppp4r3b	-0.12361	0.00024716				Cep112	-0.0877727	0.736966
	Ints13	-0.123065	0.00024716				Cul7	0.0706326	0.736966
	Fgfr2	0.234798	0.00024716				Cwc22	-0.134156	0.736966
	Fam84b	-0.188072	0.00024716				Dnaja1	0.0413268	0.736966
	Bex3	0.163676	0.00024716				Gtf2ird1	-0.311291	0.736966
	Pfn1	0.104028	0.00024716				Kansl2	0.0114648	0.736966
	Dhcr24	0.115406	0.00024716				Map3k7cl	-0.194699	0.736966
	Gm10358	0.155526	0.00024716				Nhsl1	-0.125142	0.736966
	Irf2bp2	0.156526	0.00024716				Phc2	-0.0504996	0.736966
	Gm3264	0.230013	0.00024716				Pigp	-0.163082	0.736966
	Ruvbl2	0.149854	0.00024716				Pou6f1	-0.0171213	0.736966
	Zfp507	-0.180134	0.00024716				Ralgps1	0.0364421	0.736966
	Dmac1	0.417905	0.00024716				Rbmxl1	-0.0256406	0.736966
	Cdh4	-0.418651	0.00024716				Samd4	-0.0865939	0.736966
	Gm8451	0.557052	0.00024716				Supt4a	0.151729	0.736966
	Fhl2	0.171686	0.00024716				Syncrip	-0.0198984	0.736966
	Ubxn2b	-0.321678	0.00024716				Tmem64	-0.0074703	0.736966
	Polh	-0.205965	0.00024716				Zfp668	-0.0854454	0.736966
	Prpf19	0.108084	0.00024716				Zswim6	0.171634	0.734793
	Dtna	-0.158485	0.00024716				Gramd1a	0.0567082	0.733061
	Abca3	-0.184581	0.00024716				Shc4	-0.0411334	0.732896
	B230369F24Rik	-0.33691	0.00024716				Tmem263	-0.174077	0.732716
	Strip2	-0.17076	0.00024716				Oxsm	0.0254269	0.732067
	Alkbh6	0.295296	0.00024716				Elovl5	0.0545765	0.731793
	Chmp2a	0.134272	0.00024716				Arpc1b	0.0880929	0.731511
	Frg2f1	-0.360873	0.00024716				Usp24	-0.0378924	0.731511
	Nav1	-0.163718	0.00024716				Maip1	-0.0215817	0.731183
	Cdh23	-0.162056	0.00024716				Prrc2a	-0.0276904	0.730813
	Fbxo46	0.228645	0.00024716				Sptbn1	-0.150273	0.730813
	Mcfd2	0.143872	0.00024716				Ywhaq	0.0925292	0.730813
	Psmd4	0.139126	0.00024716				Tsc22d1	-0.0438974	0.729954
	Gm11273	0.257352	0.00024716				Parp14	-0.102906	0.729911
	Ddr2	-0.256436	0.00024716				Gar1	0.0504129	0.729642
	0	0.418726	0.00024716				Rims2	-0.283722	0.729352
	Masp1	-0.269445	0.00024716				Itgb1	-0.027089	0.72792
	Ropn1l	0.610253	0.00024716				Tigd5	0.100917	0.72792
	Tmem63c	0.301856	0.00024716				Zfp362	0.236777	0.72792
	Bcl2	-0.249108	0.00024716				Khdrbs1	0.0624942	0.727474
	Stambpl1	-0.242489	0.00024716				Tcf7l2	-0.0924149	0.727474
	Cdyl	-0.153075	0.00024716				Dusp1	0.00785324	0.726982
	Otud7b	-0.123025	0.00024716				Zfp3	0.197486	0.726982
	Nsd1	-0.123668	0.00024716				Smg5	-0.0206638	0.726435
	Xpo1	-0.111843	0.00024716				Lemd3	-0.147877	0.726435
	C1qtnf7	-0.469345	0.00024716				A530013C23Rik	-1.04098	0.726016
	Gm10051	0.291157	0.00024716				Ggnbp2	-0.024796	0.725825
	Ttll1	0.244053	0.00024716				Farsb	-0.0207665	0.725378
	Map7d3	-0.389125	0.00024716				Prdm15	-0.0610281	0.725378
	Thbs2	-0.270311	0.00024716				Zfp280b	-0.111026	0.72514
	Npl	0.325135	0.00024716				Ctdsp1	-0.0576992	0.724366
	Bbs4	-0.166445	0.00024716				Hbp1	-0.0135126	0.724366
	Smim13	-0.161684	0.00024716				Nr3c1	-0.13426	0.724366
	Ccdc25	-0.143874	0.00024716				Tead1	-0.162111	0.723482
	Med11	0.226426	0.00024716				Cyld	-0.129875	0.72316
	Mfsd1	0.125823	0.00024716				Med15	0.0674284	0.722466
	Casc1	-0.396208	0.00024716				Nckap1	-0.179002	0.722466
	Zmym4	-0.128228	0.00024716				Sh3bp5	-0.00018152	0.722466
	Rpl34	0.169528	0.00024716				Src	-0.203297	0.722466
	Uap1l1	0.187561	0.00024716				Zfp644	-0.155152	0.722015
	Gm10031	0.193356	0.00024716				Rock1	-0.054194	0.721284
	Wac	-0.115043	0.00024716				Arid1a	-0.0438648	0.721179
	B4galt4	0.192251	0.00024716				Dguok	0.0228381	0.721024
	Srrd	0.288468	0.00024716				Tdp2	-0.0311689	0.720846
	Apba3	0.131846	0.00024716				Mob1b	-0.045117	0.720618
	Mrpl16	0.176342	0.00024716				Zdhhc5	-0.0254034	0.719892
	S100a10	0.148391	0.00024716				Cd81	0.19188	0.719099
	Gnai2	0.109834	0.00024716				Hdgf	-0.114177	0.719099
	Sec63	-0.112331	0.00024716				Ptma	0.104352	0.718818
	Sertad4	-0.138275	0.00024716				Rbpms	0.0344049	0.718818
	Eif3k	0.114813	0.00024716				Xrn2	-0.0300833	0.718587
	Twf1	0.133384	0.00024716				Xpo1	-0.111843	0.718486
	Ret	-0.134265	0.00024716				Anp32b	0.11315	0.718229
	Diaph2	-0.189059	0.00024716				Kcmf1	-0.0603693	0.718229
	Grik3	-0.205985	0.00024716				Pdcd7	-0.00124418	0.718229
	C2cd2l	0.184974	0.00024716				Tcf12	-0.0482137	0.718216
	Slc30a3	0.460682	0.00024716				Zfr	-0.0240121	0.717413
	Tmem201	0.124956	0.00024716				Tmbim1	0.0538137	0.71727
	6330403K07Rik	0.291594	0.00024716				Zfc3h1	-0.156877	0.71727
	Rap1gds1	-0.13883	0.00024716				Cdk16	0.0403806	0.716207
	Ptpn13	-0.144069	0.00024716				Cmas	-0.149259	0.716207
	Shc1	0.119121	0.00024716				Rpn2	-0.00773776	0.716207
	Pcsk9	0.550917	0.00024716				Stxbp5	0.0909098	0.716207
	D16Ertd472e	0.192719	0.00024716				Tmem268	-0.0285791	0.716207
	Acsl3	0.117001	0.00024716				Cnbp	0.0303804	0.715271
	Atp13a2	-0.132795	0.00024716				Ube2k	0.047521	0.715271
	Relt	0.250775	0.00024716				Kdelr1	0.152914	0.715023
	Lcmt2	-0.324548	0.00024716				Smc5	0.0261216	0.715023
	Dmrta2	0.477495	0.00024716				Habp4	-0.124944	0.714598
	Npm3	0.150921	0.00024716				Txnl4a	-0.105165	0.713696
	Creld1	0.20233	0.00024716				Brpf1	-0.0364141	0.712423
	Cox14	0.183071	0.00024716				Fam76a	0.0115855	0.712198
	Arhgap23	0.1553	0.00024716				Magi3	-0.12652	0.712198
	Rock2	-0.10793	0.00024716				Dhx15	-0.0380593	0.711875
	Esm1	-0.453949	0.00024716				Glg1	-0.0470642	0.711875
	Crk	-0.119832	0.00024716				Glo1	0.0106358	0.711875
	Lmo4	0.159921	0.00024716				Rfwd3	-0.0624859	0.711655
	Prr13	0.211817	0.00024716				Anp32e	0.115314	0.710493
	Rab30	0.349047	0.00024716				Csnk1g2	0.03783	0.710493
	Zswim5	0.149353	0.00024716				Elf2	0.00417436	0.710493
	Kdelr1	0.152914	0.00024716				Rnf138	0.0359506	0.70941
	Ube2t	0.197314	0.00024716				Akirin1	0.0199983	0.707819
	Casp6	0.224463	0.00024716				Ddx51	0.105315	0.707819
	Lgi2	-0.409979	0.00024716				Pla2g7	-0.177625	0.707819
	Sh3bp5l	-0.130354	0.00024716				Slain2	-0.0443098	0.707819
	Gsta2	-0.258866	0.00024716				Uxs1	0.0656196	0.707819
	Eef1b2	0.106316	0.00024716				Jdp2	0.0315606	0.707218
	Tmtc2	-0.32219	0.00024716				Srsf5	-0.0940029	0.707064
	Npr3	-0.43013	0.00024716				Frat2	0.0936065	0.706953
	Fam221a	0.22056	0.00024716				Ptpn23	0.0561117	0.706953
	Oaz1	0.0971738	0.00024716				Sec63	-0.112331	0.706269
	Ube2m	-0.160195	0.00024716				2900093K20Rik	0.617495	0.706269
	0	0.320702	0.00024716				Arid4a	-0.0368607	0.706269
	Degs1	0.148033	0.00024716				Ranbp17	-0.077499	0.706269
	Elk1	0.163159	0.00024716				Rcbtb2	0.0830461	0.706269
	Aen	0.126928	0.00024716				Whrn	0.0860004	0.706269
	Prdm16	-0.241471	0.00024716				Ptpa	-0.0341461	0.705553
	Ikbkb	-0.161657	0.00024716				Ube2q1	0.00140737	0.705553
	Tbc1d15	0.116695	0.00024716				E130102H24Rik	-0.280444	0.705257
	Wdr66	-0.429965	0.00024716				Gm36595	0.274078	0.705257
	Slc4a8	0.225394	0.00024716				Iars2	-0.0302761	0.704544
	Zfp948	-0.174968	0.00024716				Nfya	0.204917	0.704544
	Nfil3	-0.163768	0.00024716				Otud1	-0.0182968	0.704544
	Herc1	-0.119453	0.00024716				Zbtb21	0.0933069	0.704544
	Azin1	-0.108426	0.00024716				Cd9	0.019201	0.704403
	Mospd3	0.181001	0.00024716				Tet3	0.0130126	0.704015
	Atp6v1g1	0.1317	0.00024716				Sema5b	-0.0997911	0.703607
	Rprd1a	-0.129252	0.00024716				Vps37b	0.126952	0.703018
	Tspan5	-0.150209	0.00024716				Dync2h1	0.121733	0.702614
	Smc1a	-0.125109	0.00024716				Nab1	-0.137798	0.702614
	Tomm40	0.129585	0.00024716				Setd3	0.0273801	0.702614
	1700034H15Rik	0.390702	0.00024716				Matr3	-0.112152	0.702456
	Apc	-0.109378	0.00024716				Mllt11	0.084334	0.701776
	Erg	0.143908	0.00024716				Frs2	-0.0478941	0.701008
	Snrnp25	0.194981	0.00024716				Adam10	-0.0810293	0.70044
	Slc26a11	-0.282413	0.00024716				Arel1	-0.047814	0.70044
	Cbll1	0.194092	0.00024716				Arnt	0.0362706	0.70044
	Rpl9	0.0970899	0.00024716				Asf1a	0.184565	0.70044
	Dnmt3b	0.154669	0.00024716				Ccnl2	-0.0339805	0.70044
	Wdr1	0.0962156	0.00024716				Dnajb6	-0.0070817	0.70044
	Arf2	-0.125397	0.00024716				Eif3k	0.114813	0.70044
	Ghdc	-0.403817	0.00024716				H1f0	0.0205036	0.70044
	Celsr3	-0.557452	0.00024716				Hnrnpa3	-0.00194338	0.70044
	Yod1	-0.228886	0.00024716				Ptar1	-0.224886	0.70044
	Utrn	-0.130255	0.00024716				Snx10	-0.0866964	0.70044
	Abcb9	0.560466	0.00024716				Taf5	0.019083	0.70044
	Gm12231	-0.609074	0.00024716				Ubc	0.0521293	0.70044
	Ccdc90b	0.231097	0.00024716				Atf4	-0.0134274	0.69883
	Gm11221	0.495267	0.00024716				Rab10	0.0503982	0.69883
	Mrps2	0.196632	0.00024716				Nmt2	0.038242	0.698619
	Airn	-0.360064	0.00024716				Selenok	0.191991	0.698619
	0	-0.293283	0.00024716				Zbtb43	-0.103264	0.698619
	Ddx3x	-0.0976883	0.00024716				Ndufs4	0.124574	0.697816
	Cfl1	0.119234	0.00024716				N6amt1	-0.117453	0.697437
	Ror2	0.305619	0.00024716				Yes1	-0.0217767	0.697437
	2900097C17Rik	-0.110912	0.00024716				Trim33	-0.0402323	0.697073
	Proser3	-0.238885	0.00024716				Pde8a	0.120192	0.696983
	Dusp7	-0.17238	0.00024716				Kansl1	-0.0516832	0.696911
	Smarcal1	-0.178746	0.00024716				Foxj2	0.0389173	0.695443
	Krit1	-0.139072	0.00024716				Cox5a	0.246314	0.693022
	Llgl1	0.108108	0.00024716				Kat8	-0.0123104	0.693022
	Wipi2	0.116334	0.00024716				Rtn3	0.0580365	0.692676
	Ier5	0.133774	0.00024716				Gmeb1	0.0694823	0.691878
	Mc1r	-0.501861	0.00024716				Hnrnpa0	-0.0602538	0.691878
	Eloc	0.144493	0.00024716				Pcgf2	0.111514	0.690672
	Inf2	0.18875	0.00024716				Ap1g1	0.0412576	0.690315
	Gm16536	-0.414598	0.00024716				Nrxn3	0.416695	0.690045
	Lrrn4cl	-0.396363	0.00024716				Per3	0.0742677	0.68966
	Pdk4	-0.251665	0.00024716				Tbcc	0.196551	0.68966
	Gm10093	0.180489	0.00024716				Ppp1r18	-0.0127557	0.689071
	Sec61b	0.178882	0.00024716				Psmd1	-0.0176337	0.688641
	H2-T23	-0.453253	0.00024716				Cdh2	-0.171597	0.688056
	Mfsd5	0.157651	0.00024716				Gli1	0.00518127	0.688056
	Cdkl5	0.198206	0.00024716				Parp8	0.124983	0.688056
	Exoc4	-0.141853	0.00024716				Fxr1	-0.0144923	0.68741
	Bloc1s6	-0.225668	0.00024716				Drosha	-0.132987	0.687213
	Snrnp40	0.123731	0.00024716				Dazl	-0.0186093	0.686842
	Smarcc2	-0.135414	0.00024716				Klhdc10	0.00628055	0.686842
	Naa11	0.395015	0.00024716				Cebpd	0.0325701	0.686842
	Suv39h2	0.167849	0.00024716				Nlrp4f	-0.389653	0.686501
	Col4a3bp	-0.131844	0.00024716				Id3	0.291263	0.686501
	Morn2	0.475449	0.00024716				Srf	0.0385064	0.686501
	Tmbim4	0.222501	0.00024716				Mta3	-0.0775646	0.685891
	Abcd3	-0.139624	0.00024716				Tdrd3	0.0129385	0.685891
	Bves	-0.215187	0.00024716				Rev1	-0.0581077	0.685364
	Cma1	-0.512397	0.00024716				Deaf1	0.0619417	0.685127
	Cwc15	0.133647	0.00024716				Deaf1	-0.0092875	0.685127
	Rcl1	0.138871	0.00024716				Luc7l2	-0.0557186	0.685127
	Pstpip2	0.47791	0.00024716				Foxn2	0.0593694	0.684498
	Stard3nl	0.1459	0.00024716				Sntb2	-0.00809717	0.684498
[truncated: 12,327 more rows]

[truncated: 2 more sheets: Supplementary Figure 5, Supplementary Figure 6]
